# Supplementary material for: Solid-state structure and supra­molecular packing of 1,2-bis­(2-phenyl-1H-benzo[d]imidazol-1-yl)diazene
Source: Acta Crystallogr E Crystallogr Commun. 2026 May 22;82(Pt 6):717–21. doi: 10.1107/S2056989026005098 (PMC13238986; doi:10.1107/S2056989026005098)
Supplement: Supplementary file 1 [file e-82-00717-sup1.cif]

##############################################################################
#                                                                            #
# This CIF contains the data in a paper accepted for publication in          #
# Acta Crystallographica Section E. It conforms to the requirements of       #
# Notes for Authors for Acta Crystallographica Section E, and has been       #
# peer reviewed under the auspices of the IUCr Commission on Journals.       #
#                                                                            #
# Full details of the Crystallographic Information File format               #
# are given in the paper "The Crystallographic Information File (CIF):       #
# a New Standard Archive File for Crystallography" by S. R. Hall, F. H.      #
# Allen and I. D. Brown [Acta Cryst. (1991), A47, 655-685].                  #
#                                                                            #
# The current version of the core CIF dictionary is obtainable from          #
# ftp://ftp.iucr.org/pub/cif_core.dic.                                       #
#                                                                            #
# Software is freely available for graphical display of the structure(s)     #
# in this CIF. For information consult the CIF software page                 #
# http://www.iucr.org/resources/cif/software.                                #
#                                                                            #
# This file may be used for bona fide research purposes within the           #
# scientific community so long as proper attribution is given to the journal # 
# article from which it was obtained.                                        #
#                                                                            #
##############################################################################
data_I
_audit_creation_method
;
Olex2 1.5-alpha
(compiled 2025.07.13 svn.rb7424aed for OlexSys, GUI svn.r7317)
;
_journal_date_recd_electronic     2026-04-10
_journal_date_accepted     2026-05-13
_journal_name_full     'Acta Crystallographica, Section E'
_journal_year     2026
_journal_volume     82
_journal_issue      1
_journal_page_first     0
_journal_page_last     0
_journal_paper_category     GO
_journal_paper_doi     10.1107/S2056989026005098
_journal_coeditor_code     DX2069
_publ_contact_author_name     'Christos P. Constantinides'
_publ_contact_author_address
;
Department of Natural Sciences
University of Michigan-Dearborn
Dearborn MI 48128
USA
;
_publ_contact_author_email     'cconst@umich.edu'
_publ_contact_author_fax     '+13135934937'
_publ_contact_author_phone     '+16155005515'
_publ_section_title
;
Solid-state structure and supramolecular packing of
1,2-bis(2-phenyl-1<i>H</i>-benzo[<i>d</i>]imidazol-1-yl)diazene
;
_publ_section_title_footnote     .
loop_
    _publ_author_name
    _publ_author_footnote
    _publ_author_address
    'Constantinides, Christos P.'
;
;
;
Department of Natural Sciences
University of Michigan-Dearborn
Dearborn MI 48128
USA
;
    'Yi, Jin-Seok' .
;
Department of Natural Sciences
University of Michigan-Dearborn
Dearborn MI 48128
USA
;
    'Marincean, Simona' .
;
Department of Natural Sciences
University of Michigan-Dearborn
Dearborn MI 48128
USA
;
_publ_section_synopsis
;
The title compound crystallizes in the monoclinic space group
<i>P</i>2~1~/<i>c</i>. The primary intermolecular interactions are \p--\p
stacking with the molecules organized in one-dimensional \p-stacks along the
<i>a</i>-axis direction and two-dimensional ribbons along the <i>bc</i> axis.
;
_chemical_name_systematic
;
1,2-Bis(2-phenyl-1<i>H</i>-benzo[<i>d</i>]imidazol-1-yl)diazene
;
_chemical_name_common     ?
_chemical_formula_moiety     'C26 H18 N6'
_chemical_formula_sum     'C26 H18 N6'
_chemical_formula_iupac     'C26 H18 N6'
_chemical_formula_weight     414.46
_chemical_melting_point     ?
_space_group_crystal_system     monoclinic
_space_group_name_H-M_alt     'P 1 21/c 1'
_space_group_name_Hall     '-P 2ybc'
loop_
    _space_group_symop_operation_xyz
    'x, y, z'
    '-x, y+1/2, -z+1/2'
    '-x, -y, -z'
    'x, -y-1/2, z-1/2'
_cell_length_a     3.89870(10)
_cell_length_b     14.7430(4)
_cell_length_c     16.8695(4)
_cell_angle_alpha     90
_cell_angle_beta     90.968(2)
_cell_angle_gamma     90
_cell_volume     969.50(4)
_cell_formula_units_Z     2
_cell_measurement_reflns_used     3254
_cell_measurement_theta_min     3.9720
_cell_measurement_theta_max     75.1630
_cell_measurement_temperature     100.00(10)
_exptl_crystal_description     needle
_exptl_crystal_colour     yellow
_exptl_crystal_size_max     0.14
_exptl_crystal_size_mid     0.09
_exptl_crystal_size_min     0.04
_exptl_crystal_density_diffrn     1.420
_exptl_crystal_density_meas     ?
_exptl_crystal_density_method     ?
_exptl_crystal_F_000     432
loop_
    _exptl_crystal_face_index_h
    _exptl_crystal_face_index_k
    _exptl_crystal_face_index_l
    _exptl_crystal_face_perp_dist
    2 3 -3 0.0756
    -2 4 -7 0.0360
    -2 1 -3 0.0355
    0 -6 9 0.0356
    0 9 -3 0.0282
    0 -7 -7 0.0224
    0 -9 2 0.0286
    0 5 9 0.0177
    1 -5 4 0.0460
    2 -5 1 0.0565
    0 5 4 0.0181
    1 1 5 0.0460
    0 1 1 0.0173
    0 4 5 0.0167
    2 -1 4 0.0539
_exptl_absorpt_coefficient_mu     0.699
_exptl_absorpt_correction_type     gaussian
_exptl_absorpt_process_details
;
(CrysAlisPro; Rigaku OD, 2025)
;
_exptl_absorpt_correction_T_min     0.780
_exptl_absorpt_correction_T_max     1.000
_diffrn_ambient_temperature     100.00(10)
_diffrn_source     'micro-focus sealed X-ray tube'
_diffrn_radiation_type     'Cu K\a'
_diffrn_radiation_wavelength     1.54184
_diffrn_radiation_monochromator     mirror
_diffrn_measurement_device_type     'XtaLAB Synergy, Dualflex, HyPix-Arc 150'
_diffrn_measurement_device     'four-circle diffractometer'
_diffrn_measurement_method     '\w scans'
_diffrn_detector     'Hybrid Pixel Array Detector'
_diffrn_detector_area_resol_mean     10.0000
_diffrn_reflns_number     6761
_diffrn_reflns_av_R_equivalents     0.0251
_diffrn_reflns_av_unetI/netI     0.0258
_diffrn_reflns_theta_min     3.982
_diffrn_reflns_theta_max     75.492
_diffrn_reflns_theta_full     67.684
_diffrn_measured_fraction_theta_max     0.985
_diffrn_measured_fraction_theta_full     1.000
_diffrn_reflns_limit_h_min     -4
_diffrn_reflns_limit_h_max     4
_diffrn_reflns_limit_k_min     -16
_diffrn_reflns_limit_k_max     18
_diffrn_reflns_limit_l_min     -20
_diffrn_reflns_limit_l_max     17
_diffrn_radiation_probe     x-ray
_refine_special_details
;
The single-crystal X-Ray data were collected using a XtaLAB Synergy, Dualflex,
HyPix-Arc 150 diffractometer operating at <i>T</i>= 100.00K. Data were
measured using <i>w</i> scans with Cu K<i>~a~</i> radiation. The diffraction
pattern was indexed and the total number of runs and images was based on the
strategy calculation from the program CrysAlis^Pro^ 1.171.44.120a (Rigaku OD,
2025). The maximum resolution achieved was <i>\Q</i> = 75.492^\%^ (0.80\%A).
The unit cell was refined using CrysAlis^Pro^ 1.171.44.120a on 3254
reflections, 48% of the observed reflections. Data reduction, scaling and
absorption corrections were performed using CrysAlis^Pro^ 1.171.44.120a. The
final completeness was 100 % out to 75.492^\%^ in <i>\Q</i>. A gaussian
absorption correction was performed using CrysAlis^Pro^ 1.171.44.120a.
Numerical absorption correction based on gaussian integration over a
multifaceted crystal model Empirical absorption correction using spherical
harmonics, implemented in SCALE3 ABSPACK scaling algorithm.
The structure was solved in the space group <i>P</i>2~1~/<i>c</i> by ShelXT
2018/2 (Sheldrick, 2015) using dual methods. It was refined by full matrix
least squares minimisation on <i><b>F</b></i><b>^2^</b> using version 2019/3
of ShelXL 2019/3. All non-hydrogen atoms were refined anisotropically. Crystal
data and details of the structure refinement for compound <b>I</b> are listed
in <b>Table 1</b>.
;
_reflns_number_total     1970
_reflns_number_gt     1725
_reflns_threshold_expression     'I > 2\s(I)'
_refine_ls_structure_factor_coef     Fsqd
_refine_ls_matrix_type     full
_refine_ls_R_factor_all     0.0426
_refine_ls_R_factor_gt     0.0381
_refine_ls_wR_factor_gt     0.1051
_refine_ls_wR_factor_ref     0.1092
_refine_ls_goodness_of_fit_ref     1.048
_refine_ls_restrained_S_all     1.048
_refine_ls_number_reflns     1970
_refine_ls_number_parameters     145
_refine_ls_number_restraints     0
_refine_ls_hydrogen_treatment     constr
_refine_ls_weighting_scheme     calc
_refine_ls_weighting_details
              'w=1/[\s^2^(Fo^2^)+(0.0681P)^2^+0.2069P] where P=(Fo^2^+2Fc^2^)/3'
_atom_sites_solution_hydrogens     geom
_atom_sites_solution_primary     dual
_atom_sites_solution_secondary     ?
_refine_ls_shift/su_max     0.000
_refine_ls_shift/su_mean     0.000
_refine_diff_density_max     0.191
_refine_diff_density_min     -0.232
_refine_ls_extinction_method     none
_refine_ls_extinction_coef     .
loop_
    _atom_type_symbol
    _atom_type_description
    _atom_type_scat_dispersion_real
    _atom_type_scat_dispersion_imag
    _atom_type_scat_source
    'C' 'C' 0.0181 0.0091
                         'International Tables Vol C Tables 4.2.6.8 and 6.1.1.4'
    'H' 'H' 0.0000 0.0000
                         'International Tables Vol C Tables 4.2.6.8 and 6.1.1.4'
    'N' 'N' 0.0311 0.0180
                         'International Tables Vol C Tables 4.2.6.8 and 6.1.1.4'
_computing_data_collection
;
CrysAlisPro 1.171.44.120a (Rigaku OD, 2025)
;
_computing_cell_refinement
;
CrysAlisPro 1.171.44.120a (Rigaku OD, 2025)
;
_computing_data_reduction
;
CrysAlisPro 1.171.44.120a (Rigaku OD, 2025)
;
_computing_structure_solution
;
<i>SHELXT2018/2</i> (Sheldrick, 2015b)
;
_computing_structure_refinement
;
<i>SHELXL2019/3</i> (Sheldrick, 2015a)
;
_computing_molecular_graphics
;
Olex2 1.5-alpha (Dolomanov <i>et al.</i>,  2009)
;
_computing_publication_material
;
Olex2 1.5-alpha (Dolomanov <i>et al.</i>,  2009)
;
loop_
    _atom_site_type_symbol
    _atom_site_label
    _atom_site_fract_x
    _atom_site_fract_y
    _atom_site_fract_z
    _atom_site_U_iso_or_equiv
    _atom_site_adp_type
    _atom_site_calc_flag
    _atom_site_occupancy
    _atom_site_disorder_assembly
    _atom_site_disorder_group
    N N2 0.6518(3) 0.43294(7) 0.42580(6) 0.0190(2) Uani d 1 . .
    N N3 0.4926(3) 0.45780(7) 0.49466(5) 0.0191(2) Uani d 1 . .
    N N1 0.8028(3) 0.33259(7) 0.33248(6) 0.0214(3) Uani d 1 . .
    C C13 0.7926(3) 0.48524(9) 0.36485(6) 0.0195(3) Uani d 1 . .
    C C5 0.6225(3) 0.26215(8) 0.53310(7) 0.0210(3) Uani d 1 . .
    H H5 0.731011 0.312099 0.558766 0.025 Uiso calc 1 . .
    C C6 0.5543(3) 0.26544(8) 0.45135(7) 0.0197(3) Uani d 1 . .
    C C7 0.6664(3) 0.34175(8) 0.40235(7) 0.0194(3) Uani d 1 . .
    C C8 0.8852(3) 0.42032(8) 0.30840(7) 0.0205(3) Uani d 1 . .
    C C4 0.5326(3) 0.18647(9) 0.57668(7) 0.0231(3) Uani d 1 . .
    H H4 0.578415 0.184831 0.632150 0.028 Uiso calc 1 . .
    C C12 0.8429(3) 0.57754(9) 0.35356(7) 0.0208(3) Uani d 1 . .
    H H12 0.773367 0.620998 0.391639 0.025 Uiso calc 1 . .
    C C1 0.3969(3) 0.19115(9) 0.41434(7) 0.0218(3) Uani d 1 . .
    H H1 0.350462 0.192463 0.358893 0.026 Uiso calc 1 . .
    C C10 1.1014(3) 0.53880(9) 0.22755(7) 0.0239(3) Uani d 1 . .
    H H10 1.211508 0.558540 0.180796 0.029 Uiso calc 1 . .
    C C2 0.3087(3) 0.11579(8) 0.45822(7) 0.0235(3) Uani d 1 . .
    H H2 0.201603 0.065510 0.432748 0.028 Uiso calc 1 . .
    C C9 1.0445(3) 0.44739(9) 0.23875(7) 0.0238(3) Uani d 1 . .
    H H9 1.111603 0.404152 0.200248 0.029 Uiso calc 1 . .
    C C3 0.3758(3) 0.11306(9) 0.53961(8) 0.0244(3) Uani d 1 . .
    H H3 0.314488 0.061131 0.569547 0.029 Uiso calc 1 . .
    C C11 1.0005(3) 0.60313(9) 0.28357(7) 0.0232(3) Uani d 1 . .
    H H11 1.040383 0.665637 0.273602 0.028 Uiso calc 1 . .
loop_
    _atom_site_aniso_label
    _atom_site_aniso_U_11
    _atom_site_aniso_U_22
    _atom_site_aniso_U_33
    _atom_site_aniso_U_12
    _atom_site_aniso_U_13
    _atom_site_aniso_U_23
    N2 0.0248(6) 0.0184(5) 0.0137(5) 0.0002(4) 0.0000(4) 0.0000(4)
    N3 0.0238(5) 0.0192(5) 0.0144(5) 0.0014(4) -0.0008(4) -0.0016(4)
    N1 0.0259(6) 0.0215(5) 0.0166(5) 0.0012(4) -0.0010(4) -0.0002(4)
    C13 0.0203(6) 0.0229(7) 0.0151(6) 0.0000(4) -0.0024(4) 0.0013(4)
    C5 0.0242(6) 0.0196(6) 0.0191(6) 0.0010(5) -0.0018(4) -0.0019(4)
    C6 0.0220(6) 0.0183(6) 0.0188(6) 0.0030(4) 0.0003(4) 0.0004(4)
    C7 0.0231(6) 0.0184(6) 0.0167(6) 0.0016(4) -0.0025(4) -0.0015(4)
    C8 0.0225(6) 0.0224(6) 0.0166(6) 0.0006(5) -0.0027(4) 0.0009(4)
    C4 0.0271(6) 0.0232(6) 0.0190(6) 0.0038(5) 0.0002(4) 0.0017(5)
    C12 0.0233(6) 0.0216(6) 0.0175(6) -0.0013(5) -0.0025(4) -0.0004(5)
    C1 0.0253(6) 0.0210(6) 0.0189(6) 0.0026(5) -0.0013(4) -0.0024(5)
    C10 0.0255(6) 0.0301(7) 0.0160(6) -0.0021(5) -0.0004(5) 0.0025(5)
    C2 0.0258(6) 0.0179(6) 0.0269(6) 0.0005(5) 0.0005(5) -0.0037(5)
    C9 0.0258(7) 0.0288(7) 0.0168(6) 0.0015(5) 0.0002(5) -0.0016(5)
    C3 0.0274(7) 0.0202(6) 0.0256(6) 0.0013(5) 0.0047(5) 0.0033(5)
    C11 0.0259(7) 0.0231(6) 0.0204(6) -0.0037(5) -0.0040(5) 0.0029(5)
_geom_special_details
;
 All esds (except the esd in the dihedral angle between two l.s. planes)
 are estimated using the full covariance matrix.  The cell esds are taken
 into account individually in the estimation of esds in distances, angles
 and torsion angles; correlations between esds in cell parameters are only
 used when they are defined by crystal symmetry.  An approximate (isotropic)
 treatment of cell esds is used for estimating esds involving l.s. planes.
;
loop_
    _geom_bond_atom_site_label_1
    _geom_bond_atom_site_label_2
    _geom_bond_site_symmetry_2
    _geom_bond_distance
    _geom_bond_publ_flag
    N2 N3 . 1.3760(13) ?
    N2 C13 . 1.4044(15) ?
    N2 C7 . 1.4028(15) ?
    N3 N3 3_666 1.259(2) ?
    N1 C7 . 1.3081(16) ?
    N1 C8 . 1.3949(16) ?
    C13 C8 . 1.4018(17) ?
    C13 C12 . 1.3885(17) ?
    C5 H5 . 0.9500 ?
    C5 C6 . 1.4010(16) ?
    C5 C4 . 1.3845(18) ?
    C6 C7 . 1.4672(16) ?
    C6 C1 . 1.3974(17) ?
    C8 C9 . 1.3963(17) ?
    C4 H4 . 0.9500 ?
    C4 C3 . 1.3868(18) ?
    C12 H12 . 0.9500 ?
    C12 C11 . 1.3923(17) ?
    C1 H1 . 0.9500 ?
    C1 C2 . 1.3816(18) ?
    C10 H10 . 0.9500 ?
    C10 C9 . 1.3794(19) ?
    C10 C11 . 1.4000(18) ?
    C2 H2 . 0.9500 ?
    C2 C3 . 1.3940(18) ?
    C9 H9 . 0.9500 ?
    C3 H3 . 0.9500 ?
    C11 H11 . 0.9500 ?
loop_
    _geom_angle_atom_site_label_1
    _geom_angle_atom_site_label_2
    _geom_angle_atom_site_label_3
    _geom_angle_site_symmetry_1
    _geom_angle_site_symmetry_3
    _geom_angle
    _geom_angle_publ_flag
    N3 N2 C13 . . 131.25(10) ?
    N3 N2 C7 . . 120.96(10) ?
    C7 N2 C13 . . 107.54(10) ?
    N3 N3 N2 3_666 . 111.34(12) ?
    C7 N1 C8 . . 105.41(10) ?
    C8 C13 N2 . . 103.35(11) ?
    C12 C13 N2 . . 134.14(11) ?
    C12 C13 C8 . . 122.51(11) ?
    C6 C5 H5 . . 119.8 ?
    C4 C5 H5 . . 119.8 ?
    C4 C5 C6 . . 120.33(11) ?
    C5 C6 C7 . . 121.85(11) ?
    C1 C6 C5 . . 119.16(11) ?
    C1 C6 C7 . . 118.83(10) ?
    N2 C7 C6 . . 124.20(10) ?
    N1 C7 N2 . . 111.85(10) ?
    N1 C7 C6 . . 123.91(10) ?
    N1 C8 C13 . . 111.84(10) ?
    N1 C8 C9 . . 128.17(11) ?
    C9 C8 C13 . . 119.98(12) ?
    C5 C4 H4 . . 119.9 ?
    C5 C4 C3 . . 120.21(11) ?
    C3 C4 H4 . . 119.9 ?
    C13 C12 H12 . . 121.7 ?
    C13 C12 C11 . . 116.57(12) ?
    C11 C12 H12 . . 121.7 ?
    C6 C1 H1 . . 119.9 ?
    C2 C1 C6 . . 120.15(11) ?
    C2 C1 H1 . . 119.9 ?
    C9 C10 H10 . . 119.3 ?
    C9 C10 C11 . . 121.45(11) ?
    C11 C10 H10 . . 119.3 ?
    C1 C2 H2 . . 119.8 ?
    C1 C2 C3 . . 120.44(12) ?
    C3 C2 H2 . . 119.8 ?
    C8 C9 H9 . . 121.0 ?
    C10 C9 C8 . . 118.00(11) ?
    C10 C9 H9 . . 121.0 ?
    C4 C3 C2 . . 119.71(11) ?
    C4 C3 H3 . . 120.1 ?
    C2 C3 H3 . . 120.1 ?
    C12 C11 C10 . . 121.46(12) ?
    C12 C11 H11 . . 119.3 ?
    C10 C11 H11 . . 119.3 ?
loop_
    _geom_torsion_atom_site_label_1
    _geom_torsion_atom_site_label_2
    _geom_torsion_atom_site_label_3
    _geom_torsion_atom_site_label_4
    _geom_torsion_site_symmetry_1
    _geom_torsion_site_symmetry_2
    _geom_torsion_site_symmetry_3
    _geom_torsion_site_symmetry_4
    _geom_torsion
    _geom_torsion_publ_flag
    N2 C13 C8 N1 . . . . 0.70(13) ?
    N2 C13 C8 C9 . . . . -178.46(11) ?
    N2 C13 C12 C11 . . . . 179.03(12) ?
    N3 N2 C13 C8 . . . . -174.54(12) ?
    N3 N2 C13 C12 . . . . 4.8(2) ?
    N3 N2 C7 N1 . . . . 174.81(10) ?
    N3 N2 C7 C6 . . . . -7.29(18) ?
    N1 C8 C9 C10 . . . . -179.86(12) ?
    C13 N2 N3 N3 . . . 3_666 -6.66(19) ?
    C13 N2 C7 N1 . . . . -0.08(14) ?
    C13 N2 C7 C6 . . . . 177.83(11) ?
    C13 C8 C9 C10 . . . . -0.85(18) ?
    C13 C12 C11 C10 . . . . 0.20(18) ?
    C5 C6 C7 N2 . . . . -40.64(18) ?
    C5 C6 C7 N1 . . . . 137.02(13) ?
    C5 C6 C1 C2 . . . . 0.34(18) ?
    C5 C4 C3 C2 . . . . -0.07(19) ?
    C6 C5 C4 C3 . . . . 0.36(19) ?
    C6 C1 C2 C3 . . . . -0.06(19) ?
    C7 N2 N3 N3 . . . 3_666 179.83(12) ?
    C7 N2 C13 C8 . . . . -0.37(12) ?
    C7 N2 C13 C12 . . . . 178.98(13) ?
    C7 N1 C8 C13 . . . . -0.76(14) ?
    C7 N1 C8 C9 . . . . 178.31(12) ?
    C7 C6 C1 C2 . . . . 175.79(11) ?
    C8 N1 C7 N2 . . . . 0.50(14) ?
    C8 N1 C7 C6 . . . . -177.41(11) ?
    C8 C13 C12 C11 . . . . -1.72(18) ?
    C4 C5 C6 C7 . . . . -175.80(11) ?
    C4 C5 C6 C1 . . . . -0.49(18) ?
    C12 C13 C8 N1 . . . . -178.75(11) ?
    C12 C13 C8 C9 . . . . 2.09(18) ?
    C1 C6 C7 N2 . . . . 144.03(12) ?
    C1 C6 C7 N1 . . . . -38.31(18) ?
    C1 C2 C3 C4 . . . . -0.08(19) ?
    C9 C10 C11 C12 . . . . 0.97(19) ?
    C11 C10 C9 C8 . . . . -0.63(19) ?
_shelx_space_group_comment
;
The symmetry employed for this shelxl refinement is uniquely defined
by the following loop, which should always be used as a source of
symmetry information in preference to the above space-group names.
They are only intended as comments.
;
_shelx_estimated_absorpt_T_min     0.909
_shelx_estimated_absorpt_T_max     0.973
_shelx_hkl_file
;
   0   0  -1    0.01    0.03
   0   0   2  426.49   14.25
   0   0   2  442.33   14.26
   0   0   2  436.03   14.26
   0   0  -2  438.97   14.27
   0   0  -2  437.19   14.27
   0   0  -2  432.34   14.26
   0   0   3    0.06    0.08
   0   0  -3    0.05    0.12
   0   0  -3    0.09    0.11
   0   0   3    0.08    0.09
   0   0   3   -0.04    0.07
   0   0   4   91.99    3.12
   0   0  -4   94.81    3.12
   0   0  -4   92.37    3.15
   0   0  -5    0.44    0.19
   0   0   5    0.27    0.13
   0   0  -5    0.19    0.16
   0   0  -5    0.14    0.13
   0   0  -6  158.74    5.39
   0   0  -6  160.42    5.37
   0   0   6  154.52    5.32
   0   0  -6  163.23    5.31
   0   0  -6  158.44    5.31
   0   0   7   -0.08    0.14
   0   0  -7   -0.02    0.14
   0   0   7    0.23    0.15
   0   0  -7    0.11    0.13
   0   0  -7    0.15    0.20
   0   0  -8  135.67    4.48
   0   0  -8  129.64    4.45
   0   0   8  123.35    4.32
   0   0   8  125.72    4.35
   0   0   9    0.07    0.15
   0   0   9    0.12    0.18
   0   0  -9   -0.12    0.20
   0   0 -10   88.03    3.19
   0   0 -10   86.74    3.16
   0   0 -10   85.24    3.17
   0   0 -10   84.99    3.17
   0   0  10   83.05    3.04
   0   0 -11    0.32    0.28
   0   0 -11    0.10    0.20
   0   0 -11    0.34    0.24
   0   0 -12   10.95    0.76
   0   0 -12   12.04    0.81
   0   0 -12   11.69    0.83
   0   0 -12   11.71    0.79
   0   0 -12   11.55    0.78
   0   0 -13    0.35    0.27
   0   0 -13   -0.08    0.30
   0   0 -13   -0.08    0.24
   0   0 -14   22.68    1.27
   0   0 -14   23.85    1.28
   0   0 -14   25.65    1.38
   0   0 -14   22.88    1.30
   0   0 -15   -0.05    0.33
   0   0 -15   -0.09    0.29
   0   0 -15   -0.43    0.39
   0   0 -16   24.19    1.32
   0   0 -16   23.13    1.36
   0   0 -16   24.74    1.38
   0   0 -17    0.09    0.31
   0   0 -17   -0.05    0.34
   0   0 -18    9.27    0.75
   0   0 -18    8.60    0.70
   0   0 -19   -0.12    0.26
   0   0 -19    0.03    0.25
   0   0 -20    0.11    0.23
   0   1   0    0.06    0.05
   0   1   0    0.10    0.04
   0  -1   0   -0.01    0.05
   0   1  -1  408.12   13.93
   0  -1   1  433.14   13.94
   0   1  -1  386.59   13.93
   0   1  -1  448.72   13.94
   0   1  -1  453.43   13.94
   0   1   1  432.96   13.94
   0   1   2  335.25    9.87
   0  -1  -2  330.66    9.85
   0   1  -2  340.96    9.88
   0   1  -2  341.45    9.87
   0   1   2  331.41    9.86
   0   1  -2  332.21    9.82
   0   1  -2  328.48    9.87
   0   1  -3  562.52   17.99
   0   1  -3  550.01   17.97
   0   1  -3  523.36   17.98
   0  -1  -3  550.32   17.97
   0   1  -3  563.64   17.99
   0   1   3  552.58   17.97
   0   1   3  544.26   17.96
   0   1  -3  534.06   17.98
   0   1  -4    4.29    0.21
   0   1  -4    5.54    0.31
   0   1  -4    4.94    0.30
   0   1   4    5.34    0.28
   0   1  -4    4.91    0.21
   0   1   4    4.99    0.26
   0  -1   4    4.57    0.22
   0  -1   4    4.18    0.20
   0  -1  -4    5.40    0.26
   0  -1  -4    5.72    0.28
   0  -1   4    4.32    0.22
   0   1  -4    5.10    0.30
   0   1  -4    6.27    0.36
   0  -1  -4    5.53    0.30
   0   1  -5    5.72    0.34
   0  -1   5    5.92    0.26
   0   1   5    6.56    0.32
   0   1  -5    6.40    0.35
   0  -1  -5    8.09    0.33
   0  -1   5    6.25    0.26
   0   1  -5    6.75    0.36
   0  -1  -5    6.49    0.35
   0   1  -5    6.28    0.37
   0   1  -5    5.81    0.24
   0  -1  -5    6.73    0.31
   0   1  -5    5.55    0.24
   0   1  -6    9.53    0.42
   0  -1  -6   11.30    0.50
   0   1  -6   11.51    0.55
   0   1  -6   11.17    0.57
   0  -1  -6   11.97    0.54
   0  -1  -6   11.45    0.50
   0  -1   6    9.66    0.45
   0   1  -6   10.13    0.52
   0   1   6   11.57    0.51
   0  -1  -6   10.88    0.50
   0   1  -6   11.70    0.59
   0  -1   6    9.84    0.44
   0   1  -6   11.14    0.55
   0  -1   7  334.15   11.58
   0   1   7  357.76   11.65
   0  -1  -7  365.37   11.65
   0   1  -7  355.79   11.72
   0   1  -7  363.13   11.71
   0   1  -7  331.41   11.55
   0   1   7  347.28   11.65
   0  -1  -7  362.94   11.70
   0  -1  -7  381.38   11.64
   0   1   8    3.58    0.30
   0   1   8    3.47    0.30
   0  -1   8    3.09    0.23
   0  -1   8    2.93    0.26
   0  -1  -8    3.42    0.33
   0   1  -8    3.17    0.34
   0  -1  -8    3.40    0.29
   0   1  -8    3.32    0.35
   0  -1  -8    2.71    0.32
   0   1  -9    9.22    0.60
   0   1  -9    8.87    0.60
   0   1  -9    9.60    0.64
   0  -1   9    8.19    0.47
   0  -1  -9   10.19    0.60
   0   1   9    9.33    0.54
   0  -1  -9    9.28    0.58
   0   1 -10  201.08    6.82
   0   1 -10  194.91    6.77
   0   1  10  189.40    6.65
   0  -1 -10  192.19    6.73
   0   1 -10  197.68    6.79
   0   1 -10  194.52    6.76
   0  -1 -10  197.10    6.75
   0   1 -10  192.91    6.73
   0   1 -11  143.65    5.21
   0   1 -11  144.44    5.19
   0   1 -11  147.46    5.23
   0   1  11  143.10    5.10
   0  -1 -11  143.87    5.18
   0   1 -11  146.95    5.19
   0   1 -11  145.46    5.22
   0  -1 -11  149.07    5.21
   0  -1 -11  147.73    5.20
   0   1 -11  145.71    5.26
   0   1 -12   18.45    1.02
   0   1 -12   18.30    1.05
   0   1 -12   17.85    1.02
   0  -1 -12   18.32    1.00
   0   1 -12   18.85    1.04
   0   1 -12   16.66    0.99
   0   1 -12   19.62    1.09
   0  -1 -12   17.33    0.99
   0  -1 -12   18.03    1.02
   0   1 -13   19.70    1.11
   0  -1 -13   20.48    1.13
   0   1 -13   20.58    1.19
   0   1 -13   18.42    1.09
   0   1 -13   22.07    1.17
   0  -1 -13   20.86    1.19
   0   1 -13   23.26    1.25
   0   1 -13   20.38    1.14
   0  -1 -13   21.03    1.14
   0  -1 -14    0.98    0.33
   0   1 -14    1.14    0.34
   0   1 -14    1.37    0.43
   0  -1 -14    1.14    0.41
   0   1 -14    0.91    0.40
   0  -1 -14    0.75    0.30
   0   1 -14    1.14    0.34
   0  -1 -15  171.17    6.12
   0  -1 -15  161.39    6.14
   0   1 -15  169.39    6.13
   0   1 -15  163.52    6.19
   0  -1 -15  183.65    6.27
   0   1 -15  171.54    6.22
   0   1 -15  163.75    6.17
   0   1 -16   17.70    1.14
   0  -1 -16   16.06    1.08
   0   1 -16   15.41    1.07
   0   1 -16   14.94    1.01
   0  -1 -16   17.05    1.04
   0   1 -17    8.88    0.76
   0  -1 -17    7.86    0.71
   0  -1 -17    7.63    0.74
   0   1 -18   -0.04    0.29
   0  -1 -18    0.37    0.30
   0   1 -18    0.99    0.34
   0  -1 -18    0.42    0.30
   0  -1 -18    0.49    0.33
   0  -1 -19    8.37    0.63
   0   1 -19    8.34    0.63
   0  -1 -19    9.12    0.68
   0   1 -19    9.78    0.69
   0  -1 -20    0.44    0.24
   0  -2   0  217.52    7.37
   0   2   0  223.24    7.37
   0   2   0  232.12    7.38
   0   2  -1   93.84    3.13
   0   2  -1   92.89    3.13
   0   2   1  100.43    3.16
   0   2  -1   90.70    3.12
   0   2  -1   94.10    3.12
   0  -2   1   91.44    3.12
   0  -2   1   90.80    3.12
   0   2   2  748.17   22.73
   0  -2   2  730.62   22.68
   0   2  -2  730.46   22.73
   0   2  -2  720.09   22.73
   0   2  -2  752.60   22.73
   0   2  -2  715.47   22.73
   0   2  -2  754.25   22.73
   0  -2  -2  735.79   22.69
   0   2  -3  235.06    7.46
   0   2  -3  224.41    7.46
   0  -2  -3  228.37    7.45
   0   2  -3  230.58    7.46
   0   2  -3  230.81    7.46
   0   2  -3  209.34    7.45
   0   2  -3  217.43    7.46
   0   2   3  222.64    7.45
   0   2   3  233.58    7.47
   0   2  -3  217.90    7.47
   0  -2  -3  222.95    7.42
   0  -2   4  167.75    5.53
   0  -2  -4  166.15    5.61
   0   2  -4  160.68    5.65
   0   2  -4  170.19    5.64
   0   2  -4  165.31    5.66
   0   2   4  172.30    5.64
   0   2  -4  169.76    5.65
   0   2  -4  168.91    5.64
   0   2  -4  167.50    5.66
   0  -2  -4  174.40    5.63
   0   2  -4  171.68    5.67
   0   2  -5    2.14    0.25
   0  -2  -5    1.82    0.17
   0   2  -5    2.65    0.29
   0   2  -5    1.91    0.25
   0   2  -5    1.96    0.14
   0  -2  -5    2.26    0.23
   0   2   5    2.28    0.24
   0   2  -5    2.13    0.29
   0  -2   5    1.59    0.12
   0   2   5    2.15    0.22
   0   2  -5    2.21    0.26
   0   2  -5    2.36    0.26
   0  -2   5    1.98    0.13
   0   2  -5    2.16    0.26
   0  -2  -5    1.96    0.22
   0   2  -5    2.35    0.26
   0   2  -5    2.27    0.27
   0   2  -6   41.08    1.52
   0   2   6   42.30    1.49
   0   2  -6   40.84    1.50
   0   2  -6   41.46    1.52
   0   2  -6   40.10    1.56
   0   2  -6   42.41    1.55
   0  -2  -6   41.18    1.48
   0  -2  -6   41.34    1.42
   0  -2   6   39.63    1.36
   0   2  -6   42.05    1.54
   0   2  -6   41.04    1.51
   0   2  -6   40.69    1.50
   0   2  -6   41.12    1.53
   0  -2  -6   44.74    1.48
   0   2  -6   38.17    1.36
   0   2  -7   23.59    0.99
   0  -2  -7   25.28    0.93
   0   2   7   25.10    0.98
   0  -2  -7   28.05    0.99
   0   2  -7   24.64    1.03
   0   2   7   24.26    0.98
   0   2  -7   24.93    1.02
   0   2  -7   25.36    1.02
   0   2  -7   22.36    0.85
   0   2  -7   25.50    1.06
   0   2  -7   25.74    1.06
   0  -2  -7   26.96    1.01
   0  -2   7   23.86    0.86
   0  -2  -8  352.80   11.44
   0   2  -8  358.15   11.57
   0   2  -8  346.02   11.55
   0   2  -8  332.10   11.48
   0   2   8  332.77   11.46
   0   2  -8  336.05   11.53
   0  -2  -8  349.89   11.50
   0   2  -8  342.09   11.51
   0  -2  -8  347.72   11.49
   0   2  -8  335.30   11.57
   0  -2  -9  105.14    3.68
   0   2  -9  107.31    3.75
   0  -2  -9  105.05    3.61
   0   2  -9  102.66    3.69
   0   2   9  100.84    3.64
   0   2  -9  104.17    3.73
   0   2  -9   98.10    3.69
   0   2   9   98.92    3.62
   0   2  -9  103.00    3.73
   0  -2  -9  103.38    3.67
   0   2  10    5.75    0.45
   0   2 -10    5.90    0.51
   0  -2 -10    6.23    0.49
   0   2 -10    5.02    0.49
   0   2  10    4.88    0.42
   0   2 -10    6.07    0.52
   0   2 -10    5.78    0.53
   0  -2 -10    5.45    0.46
   0   2 -10    5.94    0.51
   0   2  11   29.19    1.32
   0   2 -11   27.36    1.37
   0   2 -11   29.11    1.37
   0  -2 -11   27.30    1.32
   0  -2 -11   31.21    1.37
   0   2 -11   32.99    1.49
   0   2 -11   26.97    1.34
   0   2 -11   29.76    1.40
   0   2 -11   30.60    1.41
   0   2 -11   29.58    1.43
   0   2 -12    2.82    0.46
   0  -2 -12    2.09    0.35
   0   2  12    1.67    0.32
   0   2 -12    1.67    0.38
   0   2 -12    1.98    0.38
   0   2 -12    2.22    0.38
   0   2 -12    1.80    0.37
   0  -2 -12    2.21    0.37
   0   2  12    1.79    0.30
   0   2 -12    2.23    0.38
   0   2 -13   82.02    3.34
   0   2 -13   88.47    3.42
   0  -2 -13   85.64    3.29
   0   2 -13   87.33    3.35
   0  -2 -13   90.50    3.33
   0   2 -13   88.69    3.41
   0   2 -13   82.39    3.39
   0   2 -13   78.82    3.25
   0   2 -14  117.03    4.46
   0  -2 -14  114.05    4.35
   0  -2 -14  115.44    4.43
   0   2 -14  115.09    4.44
   0   2 -14  120.44    4.48
   0   2 -14  115.20    4.38
   0  -2 -14  114.55    4.34
   0   2 -15   19.35    1.26
   0   2 -15   22.49    1.27
   0  -2 -15   22.27    1.29
   0   2 -15   22.68    1.31
   0   2 -15   19.99    1.26
   0  -2 -15   22.81    1.23
   0   2 -16   51.88    2.37
   0  -2 -16   56.59    2.35
   0   2 -16   49.02    2.33
   0  -2 -16   59.30    2.45
   0  -2 -17   31.96    1.61
   0  -2 -17   33.13    1.66
   0   2 -18    0.07    0.30
   0  -2 -18   -0.11    0.27
   0   2 -18    0.04    0.28
   0  -2 -18   -0.13    0.30
   0  -2 -18   -0.08    0.29
   0  -2 -19    0.99    0.31
   0  -2 -19    0.71    0.32
   0  -2 -19    0.52    0.28
   0  -2 -20   -0.02    0.22
   0   3   0   -0.02    0.14
   0  -3   0    0.09    0.13
   0   3   0    0.13    0.12
   0  -3  -1  343.33   11.07
   0   3  -1  323.12   11.03
   0   3   1  357.32   11.09
   0   3   1  348.02   11.07
   0   3  -1  336.87   11.03
   0  -3   1  328.00   11.04
   0  -3   1  329.45   11.04
   0   3  -2   13.89    0.53
   0   3  -2   13.51    0.53
   0   3  -2   12.95    0.45
   0  -3   2   13.26    0.48
   0   3  -3  352.88   11.77
   0  -3   3  362.81   11.69
   0   3  -3  341.47   11.76
   0   3  -3  354.09   11.77
   0   3  -3  355.21   11.78
   0   3  -3  357.76   11.79
   0   3  -3  358.57   11.80
   0   3  -4   79.30    2.68
   0   3  -4   81.18    2.68
   0   3  -4   79.11    2.68
   0   3  -4   77.83    2.68
   0   3  -4   79.53    2.70
   0  -3  -4   79.28    2.62
   0   3   4   84.04    2.69
   0  -3  -4   81.52    2.67
   0   3  -4   77.71    2.67
   0   3  -4   79.53    2.70
   0  -3   4   67.95    2.54
   0   3  -4   77.98    2.71
   0   3  -4   77.31    2.68
   0   3  -4   79.99    2.69
   0   3  -4   79.02    2.69
   0   3   4   83.77    2.70
   0  -3  -5  155.72    4.98
   0   3  -5  144.36    4.99
   0   3  -5  143.45    5.00
   0   3   5  147.31    4.99
   0  -3  -5  142.98    4.86
   0   3  -5  151.68    5.01
   0   3  -5  148.83    5.01
   0   3  -5  142.64    5.00
   0   3  -5  146.24    5.00
   0  -3  -5  151.42    4.94
   0   3  -5  145.71    4.99
   0   3  -5  148.59    5.04
   0   3  -5  148.24    5.02
   0   3   5  148.93    4.97
   0   3  -5  143.96    4.99
   0   3  -5  141.70    4.99
   0   3  -6   52.09    1.97
   0   3  -6   51.01    1.99
   0  -3  -6   54.71    1.89
   0   3  -6   51.43    1.95
   0   3  -6   49.58    1.93
   0  -3  -6   51.72    1.80
   0   3  -6   52.67    1.96
   0   3  -6   49.18    1.94
   0   3  -6   54.00    1.94
   0  -3  -6   55.25    1.92
   0   3  -6   53.30    1.95
   0   3   6   52.80    1.91
   0   3   6   53.10    1.92
   0   3  -6   50.03    1.95
   0   3  -7   58.65    2.20
   0   3  -7   57.39    2.22
   0   3  -7   56.94    2.19
   0   3  -7   59.57    2.22
   0   3  -7   59.44    2.21
   0   3  -7   54.96    2.16
   0  -3  -7   62.17    2.15
   0   3  -7   54.85    2.22
   0  -3  -7   60.98    2.14
   0   3  -7   60.76    2.21
   0   3  -7   56.77    2.17
   0   3   7   58.32    2.15
   0   3  -8    0.81    0.27
   0   3  -8    1.41    0.29
   0   3  -8    0.78    0.29
   0   3  -8    1.23    0.28
   0   3   8    1.13    0.25
   0  -3  -8    1.34    0.24
   0   3  -8    0.68    0.27
   0   3  -8    0.68    0.24
   0  -3  -8    0.96    0.22
   0   3   8    0.95    0.24
   0   3  -8    0.84    0.29
   0   3  -8    0.59    0.27
   0   3   9    7.80    0.51
   0   3  -9    6.55    0.54
   0   3   9    6.99    0.50
   0   3  -9    6.74    0.55
   0   3  -9    7.54    0.57
   0  -3  -9    7.55    0.51
   0   3  -9    6.95    0.52
   0  -3  -9    6.98    0.48
   0   3  10   45.21    1.83
   0   3 -10   46.55    1.95
   0  -3 -10   46.62    1.83
   0   3 -10   45.04    1.89
   0   3 -10   47.74    1.92
   0   3 -10   44.62    1.86
   0   3  10   43.91    1.79
   0   3 -10   42.24    1.87
   0   3 -10   43.93    1.90
   0   3 -10   42.93    1.88
   0   3 -11    2.23    0.39
   0   3 -11    2.65    0.45
   0   3 -11    1.39    0.37
   0   3 -11    1.72    0.35
   0  -3 -11    1.69    0.31
   0   3 -11    1.87    0.36
   0  -3 -11    2.35    0.34
   0   3  11    1.77    0.33
   0   3 -11    1.91    0.36
   0   3 -11    2.20    0.42
   0   3 -12   65.50    2.69
   0   3 -12   57.38    2.55
   0   3  12   58.51    2.51
   0   3 -12   71.28    2.70
   0   3 -12   63.61    2.65
   0   3  12   66.94    2.59
   0  -3 -12   67.45    2.59
   0  -3 -12   69.41    2.61
   0   3 -12   72.90    2.78
   0   3 -12   64.37    2.70
   0   3 -12   66.42    2.68
   0   3 -13    1.48    0.39
   0   3 -13    2.01    0.40
   0   3  13    1.65    0.32
   0   3  13    1.49    0.34
   0   3 -13    1.24    0.41
   0  -3 -13    1.30    0.32
   0   3 -13    1.80    0.45
   0  -3 -13    1.57    0.35
   0   3 -13    1.31    0.42
   0   3 -14    0.18    0.30
   0   3 -14   -0.35    0.35
   0  -3 -14   -0.08    0.24
   0   3 -14    0.34    0.38
   0  -3 -14   -0.04    0.27
   0   3 -15  177.38    6.89
   0   3 -15  196.66    6.92
   0   3 -15  187.95    6.94
   0  -3 -15  198.63    6.85
   0  -3 -15  196.76    6.96
   0   3 -16   19.64    1.20
   0  -3 -16   20.95    1.25
   0   3 -16   19.13    1.21
   0  -3 -16   20.37    1.22
   0  -3 -16   19.91    1.14
   0  -3 -17   22.22    1.24
   0  -3 -18   39.63    1.78
   0  -3 -18   42.59    1.83
   0   3 -18   40.47    1.78
   0  -3 -18   39.81    1.76
   0  -3 -19   21.00    1.07
   0  -3 -19   21.70    1.07
   0  -3 -19   21.34    1.11
   0  -3 -20    1.03    0.26
   0  -4   0   56.19    2.03
   0   4   0   60.15    2.05
   0  -4   0   59.03    2.03
   0   4  -1   21.52    0.79
   0  -4  -1   20.77    0.82
   0   4  -1   19.39    0.75
   0  -4   1   19.94    0.79
   0  -4   1   20.83    0.79
   0   4   1   22.33    0.85
   0   4  -1   21.55    0.79
   0   4  -1   21.37    0.76
   0   4  -2   46.96    1.69
   0  -4  -2   51.16    1.76
   0   4   2   55.05    1.79
   0  -4   2   47.45    1.69
   0   4  -2   52.22    1.73
   0   4  -2   48.89    1.68
   0   4   2   53.51    1.80
   0   4  -2   47.66    1.66
   0   4  -3    1.66    0.22
   0   4   3    1.97    0.23
   0   4   3    1.47    0.21
   0   4  -3    1.79    0.25
   0   4  -3    2.09    0.24
   0   4  -3    1.60    0.20
   0  -4  -3    1.53    0.20
   0   4  -4   34.14    1.30
   0  -4  -4   34.37    1.30
   0   4  -4   33.36    1.34
   0   4  -4   32.62    1.31
   0   4  -4   34.05    1.32
   0   4  -4   34.88    1.36
   0   4  -4   33.94    1.29
   0   4   4   36.59    1.33
   0   4  -4   33.30    1.29
   0   4   4   35.78    1.33
   0   4  -5  215.19    7.29
   0   4  -5  216.72    7.28
   0   4   5  224.13    7.29
   0   4  -5  225.66    7.36
   0   4  -5  201.71    7.30
   0   4  -5  223.74    7.33
   0  -4  -5  220.42    7.28
   0   4  -5  214.59    7.29
   0   4  -5  209.12    7.29
   0   4  -5  214.21    7.32
   0   4  -5  222.29    7.31
   0   4  -5  209.87    7.28
   0   4  -6    1.77    0.29
   0   4  -6    1.85    0.29
   0   4  -6    1.55    0.29
   0   4  -6    1.62    0.26
   0   4   6    1.61    0.24
   0   4  -6    1.79    0.31
   0  -4  -6    1.77    0.25
   0   4  -6    1.26    0.27
   0   4  -6    1.49    0.27
   0   4  -6    1.82    0.30
   0  -4  -7    4.66    0.37
   0   4   7    4.85    0.39
   0   4  -7    4.38    0.40
   0   4  -7    4.95    0.43
   0   4  -7    4.54    0.40
   0   4  -7    4.52    0.45
   0   4  -7    4.67    0.41
   0   4  -7    5.34    0.47
   0   4  -7    4.75    0.42
   0   4   7    4.29    0.37
   0   4  -7    4.17    0.43
   0   4  -7    4.63    0.42
   0   4  -7    4.17    0.41
   0   4  -8  145.32    4.96
   0  -4  -8  152.60    4.89
   0   4  -8  130.25    4.90
   0  -4  -8  138.44    4.84
   0   4  -8  141.77    4.95
   0   4   8  138.06    4.89
   0   4  -8  144.04    4.97
   0   4  -8  130.30    4.88
   0   4   8  142.52    4.90
   0   4  -9   10.87    0.72
   0   4  -9   12.18    0.75
   0   4  -9   10.79    0.72
   0   4   9   10.96    0.67
   0   4   9   12.17    0.69
   0   4  -9   11.26    0.72
   0   4  -9   10.87    0.72
   0  -4  -9   11.19    0.64
   0   4  -9   12.92    0.81
   0   4 -10   17.80    1.03
   0  -4 -10   16.88    0.87
   0   4 -10   17.18    0.97
   0   4 -10   15.67    0.94
   0  -4 -10   16.86    0.87
   0   4 -10   17.86    1.00
   0   4 -10   16.64    0.96
   0   4 -10   15.38    0.93
   0   4 -10   15.35    0.92
   0   4  10   16.58    0.88
   0   4  10   17.43    0.91
   0   4 -11    6.56    0.61
   0  -4 -11    7.20    0.54
   0  -4 -11    6.18    0.51
   0   4 -11    6.08    0.58
   0   4 -11    4.89    0.54
   0   4 -11    5.90    0.57
   0   4 -11    5.96    0.61
   0   4 -11    6.72    0.60
   0   4  11    5.62    0.53
   0   4  12    0.11    0.26
   0   4 -12    0.42    0.33
   0   4 -12    0.12    0.27
   0   4 -12    0.27    0.31
   0   4 -12    0.16    0.32
   0   4 -12    0.08    0.30
   0  -4 -12   -0.03    0.23
   0  -4 -12   -0.03    0.23
   0   4  12    0.23    0.24
   0  -4 -13    5.79    0.54
   0  -4 -13    5.59    0.53
   0   4  13    4.34    0.50
   0   4 -13    4.77    0.58
   0   4 -13    5.04    0.59
   0   4 -13    6.07    0.65
   0   4  13    5.41    0.54
   0   4 -14   12.82    0.96
   0   4 -14   11.09    0.91
   0   4  14   11.39    0.79
   0  -4 -14   12.88    0.84
   0   4  14   11.68    0.82
   0   4 -14   13.50    0.94
   0  -4 -14   12.70    0.84
   0   4 -15    4.69    0.60
   0   4 -15    4.57    0.61
   0  -4 -15    5.06    0.53
   0  -4 -16   27.35    1.45
   0   4 -16   26.79    1.43
   0   4 -16   24.21    1.42
   0   4 -17  106.03    4.30
   0  -4 -17  126.53    4.40
   0  -4 -18    0.94    0.35
   0  -4 -18    1.06    0.32
   0  -4 -19    5.99    0.52
   0  -4 -19    7.68    0.57
   0  -4 -19    6.68    0.54
   0  -4 -20    3.04    0.33
   0   5   0   -0.16    0.15
   0   5   0    0.23    0.17
   0  -5   0   -0.08    0.16
   0  -5   1   28.86    1.05
   0  -5  -1   27.65    1.07
   0   5   1   28.09    1.10
   0  -5   1   26.76    1.04
   0   5   1   29.64    1.09
   0   5  -1   25.26    0.99
   0   5  -1   27.37    0.98
   0   5  -1   28.57    1.04
   0   5  -2    0.36    0.15
   0  -5   2    0.12    0.13
   0   5  -2    0.06    0.09
   0  -5  -2    0.19    0.17
   0   5   2    0.22    0.20
   0   5  -2    0.17    0.12
   0   5  -2   -0.02    0.12
   0   5   2   -0.04    0.17
   0   5   3  325.37   10.76
   0   5  -3  324.95   10.79
   0   5  -3  315.04   10.69
   0   5   3  336.86   10.75
   0  -5  -3  313.39   10.72
   0   5  -4   36.13    1.42
   0  -5   4   35.30    1.22
   0   5  -4   32.00    1.33
   0  -5  -4   33.50    1.34
   0   5  -4   33.31    1.31
   0   5   4   36.54    1.36
   0   5  -4   33.36    1.33
   0   5   5   54.78    1.97
   0  -5  -5   52.73    1.96
   0   5  -5   51.95    1.96
   0   5  -5   52.26    2.04
   0   5   5   50.79    1.98
   0   5  -5   54.39    2.02
   0   5  -5   51.10    1.97
   0   5  -5   54.60    1.99
   0   5  -5   51.45    1.94
   0   5   6  120.93    4.16
   0   5   6  122.42    4.18
   0   5  -6  115.19    4.14
   0  -5  -6  120.71    4.15
   0   5  -6  118.94    4.18
   0   5  -6  113.90    4.15
   0   5   6  117.84    4.15
   0   5  -6  118.87    4.21
   0   5  -6  121.99    4.21
   0   5  -6  116.26    4.24
   0   5  -6  122.24    4.23
   0   5  -6  115.90    4.17
   0   5  -7  247.57    8.77
   0   5  -7  261.53    8.79
   0   5   7  263.61    8.75
   0   5   7  261.52    8.74
   0   5  -7  247.92    8.76
   0  -5  -7  258.47    8.72
   0   5  -7  257.90    8.75
   0   5  -7  264.28    8.77
   0   5  -7  256.79    8.81
   0  -5  -8   45.29    1.79
   0   5   8   47.75    1.89
   0   5  -8   46.43    1.90
   0   5   8   47.23    1.88
   0   5  -8   46.11    1.99
   0   5  -8   49.70    1.97
   0   5  -8   50.11    1.94
   0  -5  -9   57.79    2.22
   0   5  -9   58.22    2.44
   0   5  -9   56.52    2.31
   0   5  -9   55.27    2.33
   0   5   9   61.13    2.31
   0   5   9   57.60    2.30
   0   5  -9   58.45    2.36
   0   5  -9   61.44    2.43
   0   5  -9   59.90    2.36
   0  -5  -9   62.73    2.31
   0   5  -9   58.97    2.35
   0   5 -10    0.07    0.28
   0   5  10    0.54    0.27
   0   5 -10    0.14    0.28
   0   5  10    0.62    0.27
   0   5 -10    0.03    0.27
   0  -5 -10    0.71    0.22
   0   5 -10    0.08    0.35
   0  -5 -10    0.49    0.22
   0   5 -10    0.50    0.30
   0   5 -10    0.11    0.27
   0  -5 -11   84.32    3.10
   0   5  11   84.84    3.19
   0   5 -11   88.07    3.27
   0   5 -11   76.30    3.21
   0   5 -11   85.91    3.28
   0  -5 -11   78.65    3.07
   0   5 -11   82.57    3.23
   0  -5 -12   21.07    1.10
   0   5 -12   23.64    1.29
   0   5 -12   21.90    1.25
   0   5  12   22.84    1.17
   0   5  12   20.89    1.17
   0   5 -12   21.04    1.22
   0  -5 -12   21.37    1.11
   0   5 -13  142.05    5.13
   0   5  13  132.89    4.97
   0  -5 -13  134.51    4.92
   0  -5 -13  136.61    4.91
   0   5 -13  134.87    5.12
   0  -5 -14   44.85    1.93
   0   5 -14   46.54    2.12
   0   5  14   41.75    1.95
   0   5 -14   43.80    2.11
   0   5  14   47.97    2.03
   0   5  15   34.12    1.64
   0   5 -15   35.19    1.80
   0   5 -15   38.68    1.83
   0   5  15   37.24    1.72
   0  -5 -16   34.16    1.72
   0  -5 -17   15.67    0.98
   0  -5 -17   14.21    0.95
   0  -5 -18   36.92    1.66
   0  -5 -18   36.58    1.64
   0  -5 -19   11.90    0.71
   0  -5 -19   12.29    0.71
   0  -5 -19   11.97    0.72
   0  -5 -20    6.11    0.41
   0  -6   0  164.93    5.73
   0   6   0  167.16    5.69
   0   6   0  174.69    5.73
   0   6   0  171.26    5.73
   0   6  -1   37.85    1.39
   0  -6  -1   36.43    1.42
   0   6   1   39.86    1.44
   0   6  -1   35.04    1.38
   0  -6   1   37.28    1.40
   0   6   1   37.49    1.40
   0   6  -2   15.64    0.64
   0   6  -2   14.30    0.59
   0   6   2   15.93    0.71
   0  -6  -2   15.16    0.72
   0   6  -2   14.64    0.63
   0   6   3    5.78    0.40
   0   6  -3    5.15    0.43
   0   6  -3    5.03    0.35
   0   6   3    4.78    0.38
   0  -6  -3    5.31    0.39
   0   6   4  421.37   14.18
   0   6  -4  425.91   14.12
   0   6  -4  427.41   14.21
   0   6   4  426.52   14.16
   0   6  -4  424.36   14.24
   0  -6  -4  411.67   14.14
   0   6   4  438.10   14.16
   0   6  -5   31.46    1.33
   0  -6  -5   32.18    1.33
   0   6   5   33.50    1.35
   0   6  -5   33.32    1.41
   0   6  -5   33.18    1.41
   0   6   5   33.86    1.37
   0   6   5   31.04    1.33
   0   6  -5   32.18    1.43
   0   6   6    5.13    0.42
   0   6  -6    4.06    0.45
   0   6   6    5.36    0.43
   0   6  -6    4.38    0.42
   0   6  -6    3.48    0.40
   0   6  -6    5.11    0.47
   0   6   7    0.54    0.25
   0   6   7    0.58    0.23
   0   6  -7    0.89    0.33
   0   6  -7    0.69    0.31
   0   6  -8   63.56    2.41
   0  -6  -8   63.25    2.40
   0   6  -8   60.01    2.43
   0   6  -8   58.18    2.41
   0   6  -8   60.75    2.53
   0   6  -8   64.87    2.51
   0   6   8   64.11    2.42
   0   6  -8   58.91    2.44
   0   6   8   61.87    2.40
   0   6  -8   61.96    2.45
   0   6  -9    1.50    0.39
   0   6  -9    0.71    0.34
   0   6   9    0.59    0.27
   0   6  -9    1.19    0.33
   0   6  -9    0.90    0.33
   0   6  -9    1.06    0.36
   0   6  -9    1.16    0.30
   0   6   9    0.92    0.28
   0   6  -9    1.46    0.35
   0   6  -9    0.77    0.33
   0   6 -10   36.63    1.69
   0   6 -10   37.10    1.68
   0   6 -10   35.74    1.68
   0   6 -10   35.74    1.69
   0   6 -10   34.55    1.77
   0   6  10   37.76    1.66
   0   6 -10   40.40    1.82
   0   6  11    8.41    0.69
   0   6 -11   10.81    0.88
   0   6  11    9.11    0.70
   0   6 -11    9.18    0.75
   0   6 -11    9.32    0.75
   0   6 -11    8.78    0.74
   0   6 -12  125.53    4.52
   0   6  12  118.69    4.39
   0   6  13   11.30    0.80
   0   6  13   11.36    0.81
   0   6  14    0.33    0.28
   0   6 -14    0.48    0.34
   0   6  14    0.60    0.34
   0   6  15    0.78    0.33
   0   6  15    0.82    0.31
   0   6  16    0.96    0.32
   0  -6 -17   29.66    1.45
   0  -6 -17   28.70    1.43
   0  -6 -18    6.21    0.54
   0  -6 -18    6.88    0.57
   0  -6 -19    6.36    0.47
   0  -6 -19    7.00    0.49
   0  -6 -19    6.32    0.48
   0  -7   0    0.07    0.20
   0   7   0   -0.24    0.18
   0   7   0   -0.07    0.18
   0   7   0    0.01    0.16
   0   7   1   60.40    2.17
   0   7  -1   60.18    2.16
   0  -7  -1   56.64    2.20
   0   7  -1   57.89    2.11
   0   7   1   63.38    2.22
   0   7   1   61.77    2.22
   0   7   2  230.08    7.57
   0   7   2  232.78    7.60
   0   7   2  225.81    7.60
   0  -7  -2  216.98    7.58
   0   7  -2  217.73    7.48
   0   7  -3   88.01    3.30
   0  -7  -3   86.36    3.21
   0   7   3   91.10    3.23
   0   7   3   93.43    3.22
   0   7   4   61.46    2.32
   0   7   4   64.11    2.33
   0   7   4   63.08    2.36
   0   7  -4   58.98    2.24
   0   7   5  106.14    3.69
   0   7   5  105.18    3.71
   0   7  -5   96.98    3.62
   0   7  -5  102.20    3.74
   0   7   6    0.03    0.22
   0   7  -6   -0.32    0.35
   0   7  -6   -0.06    0.30
   0   7  -6   -0.17    0.23
   0   7   6    0.19    0.21
   0   7  -6   -0.03    0.25
   0  -7  -6    0.03    0.20
   0  -7  -7    4.89    0.45
   0   7  -7    4.78    0.51
   0   7   7    4.09    0.44
   0   7  -7    4.96    0.50
   0   7  -7    5.93    0.56
   0   7  -7    4.00    0.51
   0   7   7    5.08    0.47
   0   7  -8    0.14    0.30
   0   7  -8   -0.06    0.27
   0   7   8   -0.13    0.25
   0   7  -8    0.09    0.31
   0  -7  -8   -0.06    0.27
   0   7  -8   -0.03    0.26
   0   7  -8    0.23    0.31
   0   7  -9   61.08    2.51
   0   7  -9   61.92    2.57
   0   7  -9   55.81    2.58
   0   7   9   64.14    2.51
   0   7  -9   66.66    2.64
   0   7   9   60.05    2.47
   0   7  -9   62.50    2.53
   0   7 -10   36.16    1.89
   0   7 -10   39.53    1.81
   0   7  10   39.53    1.78
   0   7 -10   40.40    1.90
   0   7  10   39.76    1.76
   0   7 -11    9.52    0.87
   0   7  11   10.23    0.76
   0   7  12    5.24    0.58
   0   7  12    4.66    0.54
   0   7  13   12.85    0.89
   0   7  13   11.76    0.87
   0   7  14   73.46    3.06
   0   7  14   79.34    3.09
   0   7  15   25.11    1.32
   0   7  16    2.35    0.39
   0   7  16    1.96    0.34
   0  -7 -17    2.58    0.39
   0  -7 -17    2.32    0.41
   0  -7 -18    7.26    0.53
   0  -7 -18    5.51    0.49
   0  -7 -19    1.73    0.23
   0  -7 -19    2.21    0.27
   0   8   0  253.58    8.60
   0   8   0  255.46    8.55
   0   8   1   82.67    2.89
   0   8  -1   80.52    2.87
   0   8   1   81.03    2.93
   0   8  -1   77.97    2.81
   0   8   2   76.58    2.89
   0   8   2   80.54    2.87
   0   8   3   46.56    1.84
   0   8  -4   56.41    2.24
   0   8  -4   54.99    2.27
   0  -8  -4   52.75    2.15
   0   8   4   57.66    2.17
   0   8  -5   66.70    2.67
   0   8  -5   68.82    2.65
   0  -8  -5   64.22    2.53
   0   8   5   64.83    2.56
   0   8  -5   64.74    2.61
   0   8   5   67.64    2.55
   0   8  -6   74.52    2.94
   0   8  -6   77.65    3.04
   0   8  -6   76.80    2.98
   0   8  -6   74.73    2.96
   0   8   6   77.58    2.91
   0  -8  -6   75.58    2.88
   0   8   6   73.91    2.90
   0   8   7    6.85    0.59
   0   8  -7    7.19    0.62
   0   8  -7    7.75    0.66
   0   8  -7    6.30    0.66
   0   8   7    7.01    0.58
   0   8  -7    7.08    0.65
   0   8  -8    6.47    0.67
   0   8   8    5.27    0.54
   0   8   8    6.56    0.58
   0   8  -8    4.69    0.58
   0   8  -8    6.04    0.60
   0   8  -8    6.27    0.63
   0   8  -9   27.05    1.55
   0   8   9   30.48    1.47
   0   8  -9   29.50    1.51
   0   8  -9   29.34    1.52
   0   8   9   27.87    1.41
   0   8  -9   29.14    1.47
   0   8 -10   50.58    2.15
   0   8 -10   47.19    2.14
   0   8 -10   45.71    2.15
   0   8  10   44.75    2.03
   0   8 -10   44.59    2.21
   0   8 -11   -0.48    0.47
   0   8  11   -0.31    0.32
   0   8  11    0.04    0.28
   0   8  12  420.17   14.25
   0   8  12  411.93   14.21
   0   8  13   20.63    1.22
   0   8  13   22.05    1.23
   0   8  14   85.61    3.39
   0   8  14   86.21    3.38
   0   8  15   30.31    1.50
   0  -8 -16   17.48    0.97
   0   8  16   15.47    0.90
   0   8  16   15.03    0.91
   0  -8 -17    2.34    0.34
   0  -8 -17    2.58    0.39
   0  -8 -18    8.06    0.53
   0  -8 -18    7.79    0.48
   0   9   0    0.02    0.18
   0   9   0   -0.14    0.20
   0   9   1   94.84    3.41
   0   9  -2   18.75    1.01
   0   9   2   20.33    0.97
   0   9   3   12.79    0.75
   0   9  -3   12.23    0.79
   0   9  -3   12.67    0.85
   0   9   3   12.15    0.76
   0   9  -4    4.05    0.49
   0   9   4    3.26    0.42
   0   9  -4    2.82    0.46
   0   9  -4    3.23    0.46
   0   9   4    3.68    0.43
   0   9   5   -0.13    0.24
   0   9  -5   -0.09    0.30
   0   9  -5    0.04    0.32
   0   9  -5    0.23    0.29
   0   9   5    0.07    0.23
   0   9  -6   11.49    0.81
   0   9  -6   10.04    0.80
   0   9  -6    9.89    0.75
   0   9   6   11.43    0.77
   0   9  -6   10.79    0.84
   0   9   6   10.17    0.73
   0   9  -7   34.86    1.75
   0   9   7   36.93    1.66
   0   9  -7   33.50    1.66
   0   9  -7   34.95    1.70
   0   9   7   35.03    1.63
   0   9  -7   34.29    1.67
   0   9   8    4.43    0.53
   0   9  -8    4.08    0.56
   0   9  -8    3.08    0.54
   0   9  -8    3.73    0.54
   0   9  -8    4.67    0.56
   0   9   8    3.51    0.47
   0   9  -9   44.26    2.04
   0   9  -9   42.95    2.03
   0   9  -9   42.62    2.00
   0   9   9   43.93    1.95
   0   9  -9   40.65    2.09
   0   9 -10   43.83    2.28
   0   9  10   50.93    2.22
   0   9 -10   52.98    2.28
   0   9  10   48.77    2.16
   0   9 -10   47.95    2.24
   0   9 -10   48.73    2.26
   0   9 -11  100.88    3.85
   0   9  11   89.49    3.65
   0   9  11   93.06    3.70
   0   9  12   64.02    2.61
   0   9  12   56.74    2.52
   0   9  13    1.66    0.39
   0   9  13    1.07    0.34
   0   9  14    1.00    0.34
   0   9  15    1.88    0.35
   0  -9 -15    1.92    0.35
   0   9  15    2.18    0.38
   0   9  16    0.25    0.26
   0  -9 -16    0.28    0.23
   0   9  16    0.08    0.22
   0  -9 -17    0.29    0.19
   0  -9 -17    0.13    0.24
   0  10   0   23.79    1.16
   0  10   1   48.21    1.91
   0  10   1   46.64    1.93
   0  10  -1   47.95    1.99
   0  10   1   48.50    1.96
   0  10  -2    2.20    0.39
   0  10   2    2.74    0.38
   0  10  -2    2.29    0.42
   0  10   2    2.88    0.39
   0  10   3    1.06    0.30
   0  10  -3    1.01    0.35
   0  10  -3    1.31    0.37
   0  10   3    0.78    0.29
   0  10   4   56.89    2.27
   0  10  -4   54.15    2.40
   0  10  -4   52.76    2.34
   0  10  -4   55.92    2.34
   0  10   4   55.18    2.28
   0  10   5   31.49    1.49
   0  10  -5   31.72    1.55
   0  10  -5   29.99    1.59
   0  10   5   31.76    1.50
   0  10  -5   29.26    1.54
   0  10   6    0.36    0.28
   0  10  -6    0.12    0.34
   0  10  -6   -0.26    0.46
   0  10  -6   -0.23    0.36
   0  10  -6   -0.09    0.33
   0  10   6    0.32    0.29
   0  10  -7    3.08    0.51
   0  10  -7    2.38    0.47
   0  10   7    3.47    0.48
   0  10  -7    3.08    0.55
   0  10  -7    3.71    0.58
   0  10   7    1.92    0.40
   0  10  -8   27.72    1.49
   0  10  -8   29.52    1.53
   0  10  -8   25.29    1.45
   0  10  -8   25.20    1.53
   0  10   8   29.97    1.47
   0  10   9  102.28    3.78
   0  10  -9   88.35    3.76
   0  10   9   92.55    3.70
   0  10  -9   92.68    3.88
   0  10  -9  100.28    3.80
   0  10  -9   92.09    3.75
   0  10 -10    0.06    0.39
   0  10 -10    0.57    0.42
   0  10  10    0.09    0.30
   0  10  10    0.43    0.36
   0  10 -10    0.31    0.39
   0  10 -10    0.16    0.36
   0  10  11    0.31    0.29
   0  10 -11    0.47    0.40
   0  10  11    0.57    0.36
   0  10  12   45.02    2.06
   0  10  12   47.70    2.12
   0  10  13   24.34    1.33
   0  10  14   12.52    0.84
   0  10  14   11.81    0.80
   0 -10 -15   -0.16    0.21
   0  10  15    0.13    0.25
   0  10  15   -0.09    0.24
   0  10  16    3.16    0.36
   0 -10 -17    0.02    0.20
   0  11   0   -0.03    0.27
   0  11  -1   67.63    2.76
   0  11   1   70.30    2.71
   0  11   1   70.72    2.73
   0  11  -2   25.86    1.39
   0  11   2   24.41    1.22
   0  11   2   23.64    1.24
   0  11  -2   25.62    1.31
   0  11  -3  224.85    8.45
   0  11   3  245.32    8.30
   0  11  -3  237.24    8.36
   0  11   3  242.16    8.32
   0  11  -4    1.23    0.39
   0  11  -4    1.46    0.42
   0  11  -4    1.04    0.40
   0  11   4    1.27    0.33
   0  11   4    1.37    0.36
   0  11   5   31.66    1.50
   0  11  -5   29.56    1.58
   0  11   5   29.06    1.48
   0  11  -5   29.40    1.62
   0  11  -5   26.89    1.48
   0  11  -5   31.26    1.54
   0  11  -6   27.00    1.54
   0  11  -6   24.46    1.40
   0  11  -6   26.77    1.49
   0  11   6   28.29    1.43
   0  11  -6   26.66    1.44
   0  11  -7    0.71    0.45
   0  11   7    0.80    0.33
   0  11  -7    0.73    0.38
   0  11  -7    0.49    0.37
   0  11   7    0.18    0.29
   0  11  -7    0.15    0.41
   0  11   8   33.48    1.59
   0  11  -8   29.47    1.59
   0  11   8   29.20    1.52
   0  11  -8   27.21    1.52
   0  11  -8   26.49    1.54
   0  11  -8   29.66    1.68
   0  11   9    3.81    0.53
   0  11   9    3.54    0.51
   0  11  -9    2.85    0.53
   0  11  -9    2.28    0.56
   0  11  -9    2.71    0.54
   0  11  -9    3.56    0.56
   0  11 -10   75.96    3.22
   0  11 -10   76.75    3.35
   0  11  10   78.16    3.17
   0  11  10   82.48    3.23
   0  11  11   49.12    2.15
   0  11 -11   45.82    2.16
   0  11  11   45.21    2.07
   0  11  12   12.86    0.90
   0  11  13    0.98    0.30
   0  11  13    1.16    0.35
   0  11  14    0.59    0.26
   0  11  14    0.25    0.24
   0 -11 -14    0.47    0.24
   0  11  15    3.85    0.39
   0 -11 -15    3.76    0.37
   0 -11 -16    2.87    0.34
   0  12   0   13.32    0.86
   0  12  -1   26.28    1.46
   0  12  -1   25.88    1.34
   0  12  -2   16.85    1.13
   0  12  -2   16.75    1.03
   0  12   2   16.54    1.00
   0  12   3    0.04    0.27
   0  12  -3    0.34    0.33
   0  12  -3    0.15    0.41
   0  12  -3    0.44    0.39
   0  12  -4  140.16    5.42
   0  12  -4  137.68    5.47
   0  12  -4  146.85    5.35
   0  12   4  151.30    5.34
   0  12  -5   67.05    3.00
   0  12   5   74.33    2.87
   0  12  -5   68.53    2.88
   0  12  -5   64.06    2.82
   0  12   5   71.11    2.86
   0  12  -5   68.88    2.95
   0  12   6   12.91    0.93
   0  12  -6   13.05    1.00
   0  12  -6   11.69    0.90
   0  12  -6   13.68    1.06
   0  12   6   13.82    0.95
   0  12  -6   15.27    1.02
   0  12   7   12.49    0.90
   0  12  -7   12.20    0.98
   0  12   7   14.12    0.95
   0  12  -7   11.99    0.91
   0  12  -7   14.19    1.01
   0  12  -7   12.53    1.03
   0  12  -8   33.52    1.74
   0  12  -8   33.50    1.89
   0  12   8   36.61    1.77
   0  12  -8   37.64    1.85
   0  12   8   37.06    1.76
   0  12   9   53.31    2.23
   0  12  -9   46.55    2.23
   0  12   9   49.93    2.17
   0  12  -9   45.53    2.16
   0  12  -9   44.58    2.30
   0  12  10    0.82    0.36
   0  12  10    0.86    0.34
   0  12 -10    0.89    0.47
   0  12  11    2.47    0.45
   0  12  12    0.08    0.28
   0  12  12    0.29    0.27
   0 -12 -13    0.26    0.21
   0  12  13    0.45    0.26
   0  12  13    0.35    0.23
   0 -12 -14    0.69    0.23
   0  12  14    0.85    0.24
   0 -12 -15   -0.02    0.16
   0  13   0   -0.37    0.44
   0  13  -1  278.52   10.15
   0  13  -1  294.06    9.97
   0  13  -2    2.57    0.55
   0  13  -2    2.04    0.48
   0  13  -2    2.79    0.47
   0  13  -3    9.60    0.88
   0  13   3    8.26    0.70
   0  13  -3    8.77    0.74
   0  13  -3    6.77    0.78
   0  13  -4   23.00    1.37
   0  13  -4   22.19    1.27
   0  13  -4   18.53    1.18
   0  13   4   23.39    1.26
   0  13  -4   21.32    1.36
   0  13  -5   15.99    1.15
   0  13   5   17.57    1.03
   0  13   5   15.80    1.02
   0  13  -5   14.66    1.03
   0  13  -6   26.18    1.43
   0  13   6   26.84    1.39
   0  13  -6   25.24    1.53
   0  13   6   27.33    1.41
   0  13   7   73.83    2.95
   0  13  -7   69.56    3.10
   0  13   7   72.85    2.95
   0  13  -7   76.22    3.06
   0  13  -7   65.03    2.97
   0  13  -8    7.73    0.82
   0  13   8    8.04    0.71
   0  13   8    9.44    0.75
   0  13  -8    7.17    0.76
   0  13   9   54.55    2.33
   0  13  -9   52.31    2.37
   0  13 -10   -0.32    0.39
   0  13  10    0.12    0.31
   0  13  10   -0.04    0.25
   0  13  11   28.61    1.37
   0  13  11   24.35    1.28
   0 -13 -12   -0.08    0.20
   0  13  12    0.03    0.27
   0  13  12    0.06    0.21
   0 -13 -13    2.72    0.34
   0  13  13    3.10    0.35
   0 -13 -14    0.04    0.15
   0  14   0   72.09    3.09
   0  14  -1    9.74    0.92
   0  14   1   10.03    0.89
   0  14  -2   15.28    1.14
   0  14  -2   16.32    1.02
   0  14  -3   23.14    1.42
   0  14  -3   22.64    1.27
   0  14  -4   70.69    3.15
   0  14  -4   77.12    3.06
   0  14  -4   75.12    3.15
   0  14  -5   20.73    1.34
   0  14   5   21.50    1.21
   0  14  -5   21.10    1.26
   0  14  -5   20.57    1.28
   0  14  -6   -0.10    0.38
   0  14  -6   -0.17    0.41
   0  14   7    0.75    0.35
   0  14  -7    0.23    0.38
   0  14  -8    0.31    0.40
   0  14   8    0.62    0.31
   0  14   8   -0.04    0.28
   0  14  -8   -0.09    0.38
   0  14   9   11.80    0.80
   0  14  -9   11.82    0.93
   0  14   9   13.17    0.85
   0 -14 -10    0.09    0.22
   0  14  10    0.10    0.27
   0  14  10   -0.03    0.23
   0 -14 -11    1.03    0.26
   0 -14 -12    2.01    0.28
   0 -14 -13    0.12    0.16
   0  15   0   -0.16    0.47
   0  15  -1   34.74    1.80
   0  15  -2   10.02    0.88
   0  15  -3    2.27    0.51
   0  15  -4   -0.38    0.38
   0 -15  -4   -0.07    0.25
   0  15  -5    3.76    0.58
   0  15  -5    5.07    0.62
   0 -15  -5    3.67    0.46
   0  15  -6    1.22    0.41
   0  15  -6    1.23    0.40
   0 -15  -6    0.89    0.30
   0  15  -7    0.09    0.33
   0  15  -7    0.08    0.33
   0 -15  -7    0.33    0.24
   0  15  -8    8.71    0.70
   0 -15  -8    8.68    0.63
   0  15  -8    8.31    0.72
   0 -15  -9    0.30    0.22
   0 -15 -10    0.45    0.20
   0 -15 -11    4.25    0.36
   0  16   0   11.51    0.89
   0  16   0   12.00    0.93
   0  16  -1    0.05    0.38
   0  16  -1   -0.33    0.47
   0  16   1    0.09    0.39
   0  16   1   -0.19    0.43
   0  16  -2   28.90    1.57
   0  16   2   33.64    1.64
   0  16   2   30.53    1.60
   0  16  -2   33.15    1.62
   0  16   3    6.77    0.70
   0  16  -3    6.83    0.67
   0  16  -3    7.50    0.69
   0  16  -4    0.48    0.35
   0  16   4    1.13    0.39
   0  16  -4    1.00    0.40
   0  16   5    1.14    0.38
   0  16  -5    1.13    0.38
   0  16  -5    1.06    0.37
   0 -16  -5    1.24    0.29
   0  16  -6   27.31    1.36
   0  16  -6   27.49    1.40
   0 -16  -6   25.99    1.25
   0  16  -7    0.58    0.33
   0  16   7    0.30    0.29
   0 -16  -7    0.39    0.22
   0  16  -7    0.14    0.30
   0 -16  -8   16.59    0.86
   0  16   8   19.74    0.98
   0 -16  -9    4.23    0.36
   0  16   9    4.27    0.41
   0  16  10   13.39    0.68
   0 -16 -10   13.43    0.65
   0  17   0   -0.11    0.30
   0  17   0   -0.19    0.33
   0  17   1   -0.11    0.34
   0  17   1   -0.11    0.31
   0  17  -1    0.15    0.30
   0  17  -1    0.18    0.34
   0  17  -2    0.07    0.29
   0  17   2    0.18    0.30
   0  17   2   -0.22    0.31
   0  17  -2   -0.21    0.31
   0  17  -3    0.53    0.30
   0  17  -3    0.32    0.33
   0  17   3    0.55    0.34
   0  17   3    0.28    0.30
   0  17  -4    0.27    0.28
   0  17  -4    0.26    0.29
   0  17   4    0.20    0.28
   0  17   4    0.26    0.31
   0  17  -5   -0.19    0.29
   0  17   5   -0.18    0.28
   0  17  -5   -0.03    0.26
   0  17   5    0.06    0.28
   0  17   6    3.42    0.39
   0  17  -6    2.99    0.39
   0  17   6    3.73    0.41
   0  17   7    0.15    0.22
   0  17   8    7.67    0.48
   0  18   0   10.17    0.67
   0  18   1   13.09    0.74
   0  18  -1   11.46    0.72
   0  18  -2    0.57    0.26
   0  18   2    1.73    0.31
   0  18  -3    0.48    0.24
   0  18   3   -0.13    0.24
   0  18   4   15.74    0.78
   0  18  -4   15.84    0.80
   1   0 -20    9.30    0.56
   1   0 -19   -0.03    0.24
   1   0 -18   20.10    1.11
   1   0 -18   18.30    1.07
   1   0 -17   -0.13    0.28
   1   0 -17   -0.04    0.27
   1   0 -16   -0.10    0.31
   1   0 -16   -0.33    0.35
   1   0 -16    0.24    0.31
   1   0 -15    0.05    0.33
   1   0 -15    0.24    0.32
   1   0 -15   -0.05    0.29
   1   0 -14    5.93    0.63
   1   0 -14    6.12    0.65
   1   0 -14    4.92    0.61
   1   0 -13    0.41    0.30
   1   0 -13   -0.23    0.35
   1   0 -12   89.48    3.49
   1   0 -11   -0.23    0.28
  -1   0  11   -0.22    0.23
   1   0 -11    0.29    0.28
   1   0 -11    0.11    0.29
  -1   0  10   32.73    1.40
   1   0 -10   33.87    1.47
  -1   0  10   31.43    1.39
  -1   0   9    0.04    0.21
  -1   0   9    0.18    0.22
  -1   0   8   74.28    2.70
  -1   0   8   74.39    2.71
  -1   0   7    0.12    0.19
   1   0  -7    0.23    0.25
  -1   0   7    0.16    0.18
  -1   0   6    1.26    0.23
  -1   0   6    1.08    0.23
   1   0  -6    1.43    0.29
  -1   0   5    0.12    0.18
   1   0  -5   -0.03    0.22
  -1   0   5    0.24    0.20
  -1   0   4  193.69    6.62
   1   0  -4  200.15    6.62
   1   0  -3   -0.02    0.18
   1   0  -3   -0.01    0.18
  -1   0   3    0.02    0.18
   1   0  -2 1279.46   41.96
  -1   0   2 1279.40   41.98
  -1   0   0  304.35   10.01
  -1   0  -1   -0.03    0.14
   1   0   1   -0.01    0.18
  -1   0  -1    0.08    0.19
  -1   0  -1    0.09    0.14
   1   0   2 9999.00  320.30
  -1   0  -2 9699.05  320.28
  -1   0  -2 9722.08  320.26
  -1   0  -3    0.27    0.19
  -1   0  -3    0.13    0.20
  -1   0  -3    0.16    0.18
  -1   0  -3    0.01    0.19
  -1   0  -4  495.25   16.34
  -1   0  -4  495.49   16.36
  -1   0  -4  500.34   16.37
  -1   0  -4  488.96   16.39
   1   0   5    0.02    0.15
  -1   0  -5   -0.02    0.23
  -1   0  -5   -0.02    0.20
  -1   0  -5    0.06    0.17
  -1   0  -5    0.01    0.18
  -1   0  -6  158.57    5.43
  -1   0  -6  161.63    5.50
   1   0   6  159.56    5.39
  -1   0  -7   -0.05    0.23
  -1   0  -7   -0.06    0.18
  -1   0  -7   -0.10    0.26
  -1   0  -8  123.94    4.26
  -1   0  -8  122.03    4.08
  -1   0  -8  119.71    4.16
   1   0   8  109.46    4.01
  -1   0  -9    0.31    0.25
  -1   0  -9   -0.13    0.28
  -1   0 -10    2.16    0.34
  -1   0 -10    2.40    0.42
  -1   0 -10    2.52    0.41
  -1   0 -11   -0.13    0.31
  -1   0 -11   -0.04    0.31
  -1   0 -11   -0.24    0.28
  -1   0 -11    0.07    0.24
  -1   0 -12   -0.32    0.28
  -1   0 -12   -0.42    0.41
  -1   0 -12   -0.09    0.31
  -1   0 -12    0.23    0.34
  -1   0 -13   -0.18    0.31
  -1   0 -13   -0.74    0.46
  -1   0 -13   -0.05    0.33
  -1   0 -14    2.30    0.50
  -1   0 -14    3.07    0.50
  -1   0 -14    3.26    0.56
  -1   0 -15    0.05    0.32
  -1   0 -15   -0.09    0.39
  -1   0 -15   -0.21    0.38
  -1   0 -16    0.35    0.37
  -1   0 -16   -0.09    0.40
  -1   0 -16    0.15    0.33
  -1   0 -16    0.13    0.35
  -1   0 -17    0.04    0.35
  -1   0 -18   -0.33    0.33
  -1   0 -19   -0.03    0.27
  -1   0 -20    0.72    0.24
   1  -1 -20    1.38    0.26
   1  -1 -19    8.90    0.61
   1   1 -19    7.42    0.56
   1   1 -18    0.79    0.32
   1  -1 -18    0.55    0.28
   1   1 -18    0.55    0.28
   1  -1 -18    0.78    0.32
   1  -1 -17   11.83    0.85
   1  -1 -17   11.21    0.84
   1   1 -17   12.22    0.87
   1   1 -17   10.33    0.82
   1   1 -16    0.67    0.37
   1   1 -16    0.76    0.36
   1  -1 -16    1.60    0.40
   1  -1 -16    1.15    0.36
   1   1 -16    1.37    0.42
   1   1 -16    1.61    0.40
   1  -1 -15   12.47    0.93
   1   1 -15   11.83    0.92
   1   1 -15   12.66    0.97
   1  -1 -15   13.13    0.96
   1  -1 -15   11.50    0.91
   1   1 -15   14.87    1.01
   1   1 -15   14.18    0.98
   1   1 -14    3.45    0.52
   1   1 -14    2.58    0.46
   1   1 -14    3.71    0.54
   1  -1 -14    3.08    0.49
   1  -1 -14    2.25    0.45
   1  -1 -13  110.31    4.22
   1   1 -13  110.15    4.27
   1   1 -13  113.08    4.27
   1  -1 -13  110.61    4.24
  -1   1  12    0.48    0.27
   1  -1 -12   -0.22    0.30
   1  -1 -12    0.28    0.29
   1   1 -12   -0.04    0.29
   1   1 -12    0.04    0.27
   1   1 -11   65.52    2.58
  -1   1  11   62.02    2.46
  -1   1  11   62.08    2.46
   1  -1 -11   62.54    2.53
  -1   1  10   13.66    0.78
  -1  -1  10   12.56    0.73
  -1   1  10   14.94    0.81
   1   1 -10   14.64    0.81
  -1   1   9  164.34    5.91
   1   1  -9  180.18    5.96
  -1   1   9  171.11    5.91
  -1  -1   9  168.74    5.87
  -1   1   9  171.93    5.94
  -1   1   8  166.76    5.67
  -1  -1   8  162.76    5.62
   1   1  -8  165.43    5.62
  -1  -1   8  160.90    5.59
   1   1  -8  174.35    5.70
   1   1  -8  162.61    5.74
  -1   1   8  156.79    5.64
  -1   1   7    1.38    0.26
  -1  -1   7    1.35    0.23
   1   1  -7    1.54    0.30
  -1   1   7    1.64    0.27
   1   1  -7    1.21    0.30
  -1   1   6    4.77    0.36
  -1  -1   6    4.56    0.34
   1   1  -6    4.19    0.38
  -1   1   6    4.38    0.36
   1   1  -6    5.43    0.42
   1   1  -5  229.35    7.88
  -1   1   5  231.48    7.87
  -1   1   5  241.36    7.89
   1   1  -5  241.15    7.90
  -1  -1   5  230.09    7.85
   1   1  -4    0.01    0.20
   1   1  -4   -0.09    0.21
  -1  -1   4    0.24    0.19
   1  -1  -4    0.32    0.22
   1   1  -4    0.10    0.21
  -1   1   4    0.19    0.20
  -1   1   4    0.08    0.19
   1   1  -3   66.49    2.36
  -1   1   3   65.36    2.38
   1  -1  -3   70.04    2.34
  -1   1   3   67.60    2.38
  -1  -1   3   63.78    2.37
   1   1  -3   65.67    2.38
   1   1  -3   70.10    2.34
   1   1  -2    2.30    0.25
   1   1  -2    1.61    0.25
   1   1  -2    1.94    0.22
   1   1  -2    1.95    0.22
   1   1  -2    2.59    0.19
   1  -1  -2    2.11    0.19
   1  -1  -1  323.13   10.69
   1   1  -1  326.12   10.70
  -1   1   1  323.21   10.70
  -1   1   1  328.84   10.70
   1   1  -1  332.51   10.74
   1   1  -1  320.58   10.78
   1  -1   0  175.04    5.78
  -1   1   0  167.84    5.68
   1   1   0  174.97    5.70
  -1   1   0  180.55    5.80
  -1   1   0  170.47    5.73
  -1  -1   0  172.01    5.68
   1  -1   0  171.75    5.80
   1   1   0  179.60    5.80
   1  -1   1  290.35    9.67
  -1   1  -1  299.81    9.68
  -1   1  -1  294.74    9.64
   1  -1   1  278.76    9.65
  -1  -1  -1  296.11    9.69
  -1   1  -2   64.13    2.31
  -1   1  -2   64.85    2.31
  -1   1  -2   66.96    2.32
  -1  -1  -2   68.53    2.35
  -1  -1  -2   67.42    2.28
  -1  -1  -2   68.42    2.35
   1  -1   2   65.36    2.32
   1  -1   3 1575.05   51.77
  -1   1  -3 1586.94   51.76
  -1  -1  -3 1593.05   51.75
  -1   1  -3 1560.17   51.79
  -1   1  -3 1575.28   51.79
   1  -1   4   41.83    1.53
  -1   1  -4   38.75    1.55
   1   1   4   43.46    1.53
  -1  -1  -4   43.12    1.54
  -1   1  -4   42.17    1.50
  -1  -1  -4   42.28    1.56
  -1   1  -4   38.32    1.56
  -1   1  -5   96.64    3.32
  -1  -1  -5   97.15    3.40
   1   1   5  102.30    3.38
  -1   1  -5   95.78    3.32
  -1   1  -5   99.99    3.44
  -1  -1  -5  100.44    3.42
  -1   1  -5   93.75    3.43
   1   1   5   96.92    3.40
  -1  -1  -6    8.44    0.53
  -1   1  -6    8.44    0.54
  -1   1  -6    8.80    0.42
  -1  -1  -6    8.93    0.50
   1   1   6    7.93    0.48
  -1   1  -6    7.94    0.39
  -1  -1  -7   17.47    0.82
  -1   1  -7   17.76    0.90
  -1   1  -7   17.44    0.88
  -1  -1  -7   18.50    0.89
   1   1   7   18.09    0.83
  -1   1  -7   18.36    0.91
  -1  -1  -8    7.51    0.48
   1   1   8    6.51    0.46
  -1   1  -8    7.06    0.56
   1   1   8    6.43    0.43
  -1  -1  -8    7.78    0.56
  -1   1  -9   70.84    2.70
  -1  -1  -9   75.12    2.70
   1   1   9   66.09    2.53
  -1   1  -9   68.10    2.69
  -1   1  -9   68.96    2.70
  -1   1  -9   66.57    2.62
   1   1   9   67.86    2.48
  -1   1 -10    0.11    0.31
  -1   1 -10    0.46    0.30
  -1  -1 -10    0.19    0.24
  -1  -1 -10    0.23    0.29
  -1   1 -10    0.06    0.23
  -1   1 -10    0.22    0.28
  -1  -1 -10    0.44    0.27
  -1   1 -11    0.25    0.30
  -1   1 -11    0.28    0.31
  -1  -1 -11    0.04    0.28
  -1  -1 -11    0.21    0.25
  -1  -1 -11    0.46    0.33
  -1   1 -11    0.11    0.28
  -1   1 -11   -0.30    0.34
  -1  -1 -12   55.74    2.22
  -1  -1 -12   51.05    2.28
  -1   1 -12   54.03    2.38
  -1  -1 -12   53.75    2.34
  -1   1 -12   55.29    2.33
  -1   1 -12   50.12    2.31
  -1   1 -13   48.88    2.09
  -1  -1 -13   40.19    1.96
  -1   1 -13   41.96    2.02
  -1   1 -13   41.90    2.03
  -1   1 -13   42.22    2.07
  -1   1 -13   43.76    2.06
  -1  -1 -13   42.56    2.03
  -1  -1 -13   48.91    2.06
  -1   1 -14   11.66    0.93
  -1   1 -14   12.87    0.98
  -1  -1 -14   13.92    0.99
  -1  -1 -14   12.91    0.92
  -1   1 -14   12.69    0.96
  -1  -1 -14   12.52    0.94
  -1   1 -14   13.34    0.97
  -1   1 -14   13.56    1.00
  -1  -1 -15    0.18    0.31
  -1   1 -15    0.67    0.36
  -1   1 -15    0.41    0.37
  -1   1 -15    0.19    0.41
  -1  -1 -16   -0.04    0.32
  -1  -1 -16    0.49    0.37
  -1   1 -16    0.05    0.31
  -1   1 -16    0.29    0.35
  -1  -1 -16   -0.09    0.37
  -1   1 -16    0.05    0.36
  -1  -1 -16    0.10    0.34
  -1   1 -17  117.39    4.60
  -1  -1 -17  123.91    4.62
  -1   1 -18   16.85    1.03
  -1  -1 -18   16.62    1.02
  -1  -1 -19   15.10    0.83
  -1   1 -19   11.42    0.77
  -1   1 -20    6.64    0.48
  -1  -1 -20    7.63    0.51
   1  -2 -20   41.71    1.64
   1   2 -19    2.95    0.36
   1  -2 -19    3.00    0.40
   1   2 -18    1.70    0.34
   1  -2 -18    1.85    0.37
   1   2 -18    1.36    0.34
   1  -2 -18    1.03    0.30
   1   2 -17    7.63    0.66
   1  -2 -17    8.43    0.71
   1   2 -17    8.54    0.72
   1  -2 -17    7.60    0.68
   1   2 -16    2.82    0.48
   1  -2 -16    1.82    0.41
   1   2 -16    2.57    0.47
   1   2 -16    2.69    0.51
   1   2 -16    2.69    0.47
   1  -2 -16    1.77    0.41
   1   2 -15    4.56    0.57
   1   2 -15    3.72    0.54
   1  -2 -15    3.85    0.53
   1   2 -15    4.15    0.59
   1   2 -14    5.65    0.62
   1  -2 -14    4.67    0.56
   1   2 -14    4.95    0.63
   1   2 -14    5.91    0.64
   1   2 -14    7.01    0.69
   1  -2 -14    5.82    0.64
   1   2 -13   77.71    3.05
   1  -2 -13   74.76    2.97
   1   2 -13   71.53    3.04
   1  -2 -13   72.40    3.01
   1   2 -13   74.71    3.05
  -1   2  12  111.55    4.17
   1   2 -12  112.67    4.26
   1  -2 -12  112.93    4.20
  -1   2  12  113.14    4.19
   1   2 -12  112.93    4.28
   1  -2 -11   11.75    0.73
   1  -2 -11   14.07    0.84
  -1   2  11   13.64    0.84
  -1   2  11   13.31    0.82
   1   2 -11   14.02    0.89
  -1   2  10   12.12    0.76
  -1   2  10   13.24    0.79
   1   2 -10   12.45    0.85
   1  -2 -10   13.25    0.79
  -1   2   9   76.65    2.99
  -1   2   9   80.05    3.02
   1   2  -9   85.38    3.00
   1   2  -9   81.65    3.09
  -1   2   8   34.07    1.45
   1   2  -8   39.09    1.47
  -1   2   8   31.26    1.42
  -1   2   8   35.92    1.45
   1   2  -7  194.71    6.29
   1   2  -7  181.56    6.33
   1   2  -7  179.65    6.18
  -1   2   7  177.28    6.28
  -1   2   7  182.16    6.28
  -1  -2   7  186.93    6.22
   1   2  -6  178.00    6.12
  -1   2   6  180.39    6.24
  -1  -2   6  189.99    6.20
   1   2  -6  179.69    6.27
  -1   2   6  188.85    6.26
   1   2  -6  195.15    6.26
   1   2  -6  175.43    6.12
   1   2  -6  192.23    6.29
   1   2  -5   70.02    2.47
   1   2  -5   78.97    2.63
   1   2  -5   81.06    2.64
  -1   2   5   73.35    2.62
  -1   2   5   72.13    2.61
   1   2  -5   74.83    2.65
  -1   2   5   76.20    2.63
   1   2  -5   69.27    2.47
   1   2  -5   71.68    2.62
  -1  -2   5   73.63    2.57
   1   2  -4    5.16    0.34
   1   2  -4    6.46    0.42
  -1   2   4    6.12    0.39
  -1   2   4    5.58    0.37
   1   2  -4    6.03    0.40
   1   2  -4    6.46    0.38
   1   2  -4    5.59    0.24
  -1  -2   4    5.49    0.35
   1   2  -3  143.99    4.88
   1   2  -3  147.07    4.88
  -1   2   3  146.93    4.93
   1   2  -3  139.53    4.89
   1   2  -3  144.92    4.91
  -1   2   3  146.90    4.94
   1   2  -2   63.54    2.22
   1   2  -2   63.29    2.22
   1   2  -2   62.88    2.18
  -1   2   2   60.98    2.25
  -1   2   2   64.97    2.25
   1   2  -1 1189.65   39.25
   1   2  -1 1208.69   39.25
   1   2  -1 1183.95   39.22
  -1   2   1 1209.15   39.28
   1  -2  -1 1195.12   39.25
   1  -2   0  922.76   30.41
  -1   2   0  928.68   30.32
   1   2   0  915.43   30.42
  -1   2   0  929.16   30.43
  -1   2   0  926.04   30.37
  -1  -2   0  929.10   30.44
   1  -2   1  437.42   14.38
  -1   2  -1  451.56   14.39
  -1   2  -1  437.45   14.40
  -1   2  -1  433.94   14.38
   1  -2   1  421.09   14.40
  -1   2  -1  434.54   14.32
  -1   2  -1  434.59   14.38
  -1   2  -2  730.53   23.58
   1  -2   2  729.33   23.60
   1   2   2  750.34   23.64
   1  -2   2  727.67   23.58
  -1   2  -2  738.45   23.63
  -1  -2  -2  738.95   23.65
   1  -2   2  717.97   23.63
  -1   2  -2  715.52   23.63
  -1  -2  -2  739.46   23.54
  -1   2  -2  732.60   23.61
  -1   2  -2  662.46   23.51
  -1   2  -3   61.37    2.11
  -1   2  -3   57.10    2.13
  -1   2  -3   56.62    2.13
  -1  -2  -3   61.26    2.15
  -1   2  -3   58.39    2.07
   1   2   3   62.25    2.12
  -1   2  -3   56.53    2.10
  -1   2  -3   56.00    2.01
  -1   2  -3   60.50    2.13
   1   2   3   60.89    2.14
  -1  -2  -3   62.50    2.07
   1  -2   3   60.87    2.09
  -1  -2  -4    7.60    0.45
   1  -2   4    7.27    0.40
  -1   2  -4    6.36    0.36
   1   2   4    8.34    0.44
  -1   2  -4    7.55    0.47
  -1   2  -4    7.27    0.47
   1   2   4    7.56    0.45
  -1   2  -4    6.49    0.45
  -1   2  -4    6.57    0.45
  -1  -2  -4    7.39    0.41
  -1   2  -5  100.36    3.50
   1  -2   5  100.63    3.40
  -1  -2  -5   99.26    3.46
  -1   2  -5   91.98    3.33
   1   2   5   99.40    3.47
  -1   2  -5   98.18    3.49
   1   2   5  110.23    3.45
  -1   2  -6  296.51   10.25
   1  -2   6  304.82   10.11
  -1   2  -6  307.74   10.24
  -1   2  -6  297.15   10.25
  -1   2  -6  304.92   10.25
  -1  -2  -6  314.28   10.20
  -1   2  -6  296.45   10.23
   1   2   6  305.35   10.19
  -1   2  -7   75.96    2.88
   1  -2   7   76.89    2.72
  -1   2  -7   78.52    2.90
  -1   2  -7   73.86    2.85
   1   2   7   78.63    2.81
  -1   2  -7   77.00    2.86
  -1  -2  -7   78.20    2.80
  -1   2  -7   77.67    2.89
  -1   2  -8   13.46    0.79
  -1   2  -8   11.34    0.64
  -1   2  -8   12.60    0.79
   1   2   8   13.27    0.67
   1   2   8   12.94    0.70
  -1  -2  -8   13.60    0.70
  -1   2  -9   72.17    2.82
  -1  -2  -9   72.20    2.67
  -1   2  -9   69.96    2.78
  -1  -2  -9   78.08    2.79
  -1   2  -9   70.61    2.83
  -1   2  -9   68.17    2.74
   1   2   9   69.98    2.62
  -1   2  -9   74.33    2.84
  -1   2 -10  178.61    6.45
  -1   2 -10  179.72    6.47
  -1  -2 -10  177.16    6.26
  -1   2 -10  180.08    6.44
  -1   2 -10  172.42    6.37
   1   2  10  179.47    6.21
  -1  -2 -10  194.32    6.42
  -1   2 -10  185.85    6.44
  -1  -2 -11   10.58    0.68
  -1   2 -11    8.93    0.72
  -1   2 -11   11.10    0.83
  -1   2 -11   11.37    0.81
  -1   2 -11    9.64    0.81
  -1  -2 -11   11.23    0.77
  -1   2 -11   10.22    0.81
  -1   2 -11   10.01    0.80
  -1   2 -12    0.05    0.37
   1   2  12    0.03    0.21
  -1   2 -12   -0.05    0.33
  -1  -2 -12   -0.28    0.30
  -1   2 -12   -0.05    0.36
  -1   2 -12   -0.10    0.36
  -1   2 -12    0.05    0.34
  -1  -2 -12    0.09    0.31
  -1   2 -13    1.54    0.42
  -1   2 -13    1.58    0.45
  -1  -2 -13    2.55    0.43
  -1   2 -13    1.30    0.46
  -1  -2 -13    1.21    0.42
  -1   2 -13    0.93    0.42
  -1   2 -13    0.61    0.38
  -1   2 -14    7.13    0.74
  -1  -2 -14    8.25    0.73
  -1   2 -14    8.83    0.80
  -1   2 -14    7.22    0.75
  -1  -2 -14    7.53    0.72
  -1   2 -14    7.35    0.77
  -1  -2 -14    8.44    0.77
  -1   2 -14    8.37    0.80
  -1   2 -15  129.27    4.82
  -1  -2 -15  134.67    4.75
  -1   2 -15  120.13    4.78
  -1   2 -15  118.90    4.76
  -1  -2 -16   98.72    3.86
  -1  -2 -16  106.80    3.99
  -1   2 -16  105.93    3.96
  -1  -2 -16  102.29    3.86
  -1   2 -17    2.89    0.49
  -1  -2 -17    3.28    0.46
  -1  -2 -17    4.13    0.49
  -1  -2 -17    3.01    0.47
  -1  -2 -17    4.56    0.56
  -1  -2 -18   43.40    1.84
  -1  -2 -18   44.50    1.92
  -1   2 -18   38.63    1.86
  -1  -2 -18   45.83    1.94
  -1  -2 -19   10.75    0.69
  -1   2 -19    9.90    0.67
  -1  -2 -20   20.42    0.95
   1  -3 -20    2.36    0.28
   1  -3 -19    1.58    0.31
   1  -3 -18    2.10    0.36
   1  -3 -18    3.20    0.44
   1   3 -18    2.07    0.36
   1   3 -17   14.04    0.91
   1   3 -17   14.68    0.95
   1  -3 -17   15.38    0.94
   1  -3 -17   14.42    0.92
   1   3 -16   83.70    3.32
   1   3 -16   81.34    3.22
   1   3 -16   76.10    3.22
   1  -3 -16   80.32    3.23
   1   3 -15   -0.19    0.32
   1  -3 -15    0.18    0.31
   1   3 -15    0.23    0.33
   1   3 -15   -0.05    0.41
   1   3 -14  145.68    5.11
   1  -3 -14  123.04    4.92
   1   3 -14  139.12    5.12
   1  -3 -14  139.87    5.10
   1   3 -14  134.97    5.14
   1   3 -14  138.05    5.10
   1   3 -13  337.26   11.45
   1   3 -13  327.15   11.49
  -1   3  13  317.41   11.32
   1   3 -13  347.77   11.50
   1   3 -13  347.61   11.45
   1  -3 -13  309.02   11.29
   1  -3 -13  341.23   11.45
   1  -3 -12   15.91    0.90
   1   3 -12   15.84    1.00
  -1   3  12   15.54    0.99
   1   3 -12   16.21    1.01
  -1   3  12   16.27    0.98
   1  -3 -12   14.38    0.90
   1   3 -12   15.49    1.01
   1   3 -12   15.07    0.99
   1   3 -11    1.48    0.34
   1  -3 -11    1.89    0.34
   1   3 -11    1.33    0.41
  -1   3  11    1.18    0.35
  -1   3  11    1.83    0.36
   1  -3 -11    1.43    0.32
   1   3 -11    1.62    0.43
  -1   3  10  209.15    7.45
   1   3 -10  217.42    7.57
   1  -3 -10  209.43    7.40
  -1   3  10  225.41    7.51
  -1   3   9    7.90    0.58
   1   3  -9    8.36    0.66
  -1   3   9    8.35    0.61
  -1   3   8   33.02    1.40
  -1   3   8   30.71    1.37
   1   3  -7   75.91    2.86
  -1   3   7   71.70    2.80
  -1  -3   7   80.72    2.74
   1   3  -7   76.98    2.87
  -1   3   7   76.92    2.84
  -1   3   7   77.75    2.82
   1   3  -6   55.94    2.06
   1   3  -6   51.17    1.89
  -1   3   6   55.19    2.04
   1   3  -6   57.42    2.09
  -1   3   6   52.60    2.03
   1   3  -6   53.29    2.06
  -1  -3   6   53.44    1.95
  -1  -3   5   67.00    2.37
   1   3  -5   71.11    2.44
   1   3  -5   63.03    2.27
  -1   3   5   67.53    2.42
  -1   3   5   69.69    2.44
   1   3  -4   50.71    1.86
   1   3  -4   47.84    1.79
   1   3  -4   51.54    1.81
   1   3  -4   51.25    1.88
  -1   3   4   50.56    1.88
  -1   3   4   49.31    1.86
   1   3  -3   18.28    0.77
   1   3  -3   18.78    0.79
  -1   3   3   19.11    0.82
   1   3  -3   17.89    0.81
  -1   3   3   18.45    0.82
  -1   3   3   18.11    0.81
  -1   3   2  105.58    3.62
   1   3  -2  106.36    3.57
   1   3  -2  103.46    3.56
   1   3  -2  103.32    3.58
  -1   3   2  103.77    3.60
   1   3  -2  102.14    3.56
  -1   3   2  104.95    3.62
  -1   3   1  853.13   27.66
   1   3  -1  841.18   27.63
  -1  -3   1  828.62   27.64
  -1   3   1  839.02   27.67
  -1   3   0   71.31    2.49
  -1  -3   0   71.34    2.53
  -1   3   0   72.54    2.54
  -1   3  -1   29.50    1.12
   1   3   1   31.08    1.19
  -1  -3  -1   30.04    1.19
  -1   3  -1   31.20    1.18
  -1   3  -1   30.84    1.16
   1  -3   1   30.38    1.15
   1  -3   2  322.87   10.74
  -1   3  -2  317.36   10.77
  -1   3  -2  323.65   10.76
  -1   3  -2  326.26   10.80
  -1  -3  -2  325.30   10.81
  -1   3  -2  313.66   10.79
  -1   3  -2  320.19   10.80
   1  -3   2  323.54   10.73
   1   3   2  340.36   10.81
  -1  -3  -2  326.19   10.67
  -1   3  -2  324.62   10.79
   1   3   2  330.55   10.82
  -1   3  -3    0.04    0.20
   1   3   3    0.17    0.18
  -1  -3  -3   -0.03    0.18
  -1  -3  -3    0.09    0.14
  -1   3  -3   -0.03    0.22
  -1   3  -3    0.12    0.17
  -1   3  -3    0.09    0.20
  -1   3  -3    0.25    0.16
   1  -3   3   -0.13    0.16
   1  -3   3    0.25    0.16
  -1   3  -3    0.15    0.21
  -1   3  -3    0.18    0.18
   1   3   3    0.02    0.18
  -1   3  -4   39.21    1.55
  -1   3  -4   47.03    1.73
  -1   3  -4   44.79    1.71
   1  -3   4   46.57    1.61
  -1   3  -4   46.66    1.69
   1  -3   4   46.19    1.64
  -1   3  -4   43.48    1.60
  -1   3  -4   46.62    1.73
   1   3   4   52.60    1.72
   1   3   4   47.28    1.72
  -1   3  -5   19.34    0.90
   1  -3   5   19.48    0.78
  -1   3  -5   20.95    0.92
  -1   3  -5   17.78    0.80
  -1   3  -5   19.28    0.91
  -1   3  -5   19.65    0.91
   1  -3   5   19.98    0.82
   1   3   5   20.26    0.89
  -1   3  -6   33.41    1.43
  -1   3  -6   35.92    1.47
  -1   3  -6   34.15    1.46
  -1   3  -6   33.64    1.44
  -1   3  -6   35.47    1.47
   1   3   6   35.80    1.42
  -1   3  -7   52.56    2.18
  -1   3  -7   56.66    2.21
   1   3   7   59.01    2.12
   1   3   7   54.05    2.13
  -1   3  -8    0.10    0.27
  -1   3  -8    0.13    0.27
   1   3   8    0.08    0.18
  -1  -3  -8    0.31    0.22
  -1   3  -8    0.35    0.28
  -1   3  -8    0.12    0.25
  -1   3  -8    0.18    0.24
  -1   3  -8    0.35    0.27
  -1   3  -9  101.74    3.92
  -1   3  -9  112.80    4.14
  -1   3  -9  116.19    4.16
  -1   3  -9  109.93    4.12
  -1   3  -9  107.31    4.11
  -1   3  -9  110.44    4.08
  -1   3  -9  114.22    4.10
   1   3   9  117.66    3.96
   1   3  10   54.85    2.07
  -1   3 -10   51.51    2.21
  -1  -3 -10   53.78    2.07
  -1   3 -10   51.74    2.22
  -1   3 -10   52.68    2.27
  -1   3 -10   51.74    2.27
  -1   3 -10   51.35    2.25
  -1   3 -10   51.21    2.26
   1   3  10   51.88    2.12
  -1  -3 -10   54.14    2.11
  -1   3 -11   19.93    1.18
  -1   3 -11   19.52    1.15
  -1  -3 -11   21.95    1.13
  -1   3 -11   20.54    1.21
  -1   3 -11   18.98    1.17
  -1   3 -11   20.30    1.20
   1   3  11   18.35    1.01
  -1   3 -12  115.66    4.44
  -1   3 -12  113.50    4.46
  -1   3 -12  116.94    4.49
  -1   3 -12  121.06    4.50
  -1  -3 -12  120.71    4.36
  -1   3 -12  116.35    4.49
   1   3  12  111.38    4.22
  -1   3 -13    2.45    0.50
  -1  -3 -13    2.14    0.42
  -1  -3 -13    2.59    0.48
  -1   3 -13    2.21    0.47
  -1   3 -13    1.56    0.49
  -1   3 -14    3.89    0.57
  -1  -3 -14    3.02    0.49
  -1   3 -14    3.39    0.55
  -1  -3 -14    4.21    0.57
  -1   3 -14    2.10    0.48
  -1  -3 -14    3.45    0.49
  -1   3 -15    0.31    0.37
  -1   3 -15    0.50    0.37
  -1  -3 -15    0.63    0.32
  -1   3 -16   -0.30    0.37
  -1  -3 -16    0.05    0.31
  -1  -3 -16    0.04    0.30
  -1  -3 -16   -0.24    0.31
  -1  -3 -17   68.34    2.65
  -1  -3 -17   72.26    2.79
  -1  -3 -17   60.49    2.59
  -1  -3 -17   65.65    2.63
  -1   3 -17   58.11    2.68
  -1  -3 -17   73.92    2.79
  -1  -3 -18    5.71    0.51
  -1   3 -18    4.71    0.52
  -1  -3 -18    7.01    0.60
  -1  -3 -18    6.12    0.58
  -1   3 -19    9.49    0.64
  -1  -3 -19   11.74    0.70
  -1  -3 -20   35.69    1.43
   1  -4 -20    4.08    0.34
   1  -4 -19    0.50    0.24
   1  -4 -18    0.14    0.23
   1  -4 -18    0.28    0.26
   1   4 -17    1.34    0.35
   1   4 -17    0.38    0.32
   1  -4 -17    1.03    0.32
   1  -4 -17    1.31    0.31
   1  -4 -16    0.12    0.25
   1  -4 -15  225.34    7.96
   1   4 -15  228.29    7.97
   1   4 -15  224.68    8.06
   1   4 -15  219.84    7.97
   1   4 -14   40.06    1.94
   1   4 -14   39.13    1.86
  -1   4  14   37.04    1.78
  -1   4  14   39.16    1.85
   1   4 -14   41.81    1.92
   1  -4 -14   41.28    1.89
   1   4 -14   38.10    1.86
   1   4 -13   13.13    0.91
  -1   4  13   12.51    0.86
   1  -4 -13   13.01    0.82
   1   4 -13   10.89    0.89
   1   4 -13   11.02    0.87
   1  -4 -13   11.64    0.86
   1   4 -13   12.03    0.89
   1   4 -12   26.74    1.43
   1  -4 -12   28.33    1.36
   1   4 -12   29.22    1.46
   1   4 -12   27.82    1.47
  -1   4  12   27.05    1.40
  -1   4  12   28.13    1.46
   1   4 -12   29.02    1.48
   1   4 -11    0.16    0.28
   1  -4 -11    0.06    0.25
   1   4 -11    0.91    0.33
   1   4 -11    0.13    0.29
  -1   4  11    0.37    0.29
  -1   4  11    0.76    0.33
   1   4 -11    0.19    0.35
   1   4 -11    0.57    0.29
  -1   4  10    3.66    0.44
   1  -4 -10    2.92    0.39
   1   4 -10    2.45    0.40
   1   4 -10    2.81    0.41
   1   4 -10    3.13    0.48
  -1   4  10    2.72    0.42
  -1   4   9    1.15    0.31
  -1   4   9    1.17    0.31
   1   4  -9    1.40    0.36
   1   4  -9    1.46    0.31
  -1   4   8    7.11    0.55
  -1   4   8    7.26    0.55
   1   4  -8    6.73    0.52
   1   4  -8    7.10    0.59
   1   4  -7   25.24    1.19
   1   4  -7   24.10    1.19
   1   4  -7   25.84    1.11
  -1   4   7   25.92    1.17
  -1   4   7   26.16    1.17
   1   4  -6   79.15    3.00
   1   4  -6   83.56    2.90
  -1   4   6   81.06    2.99
  -1  -4   6   82.57    2.90
  -1   4   6   80.04    2.99
   1   4  -6   81.75    3.01
  -1   4   6   81.56    2.99
   1   4  -6   84.77    3.04
   1   4  -5    7.24    0.50
   1   4  -5    7.11    0.41
  -1   4   5    7.80    0.50
  -1   4   5    7.31    0.49
  -1   4   5    7.31    0.49
   1   4  -5    7.66    0.53
   1   4  -4   35.24    1.29
   1   4  -4   34.80    1.28
   1   4  -4   35.41    1.38
  -1   4   4   34.26    1.37
   1   4  -4   32.47    1.23
  -1   4   4   34.45    1.38
   1   4  -3  204.41    6.77
   1   4  -3  198.06    6.84
   1   4  -3  208.56    6.84
  -1   4   3  199.39    6.84
   1   4  -3  197.71    6.76
  -1   4   3  205.64    6.86
   1   4  -2   47.80    1.65
   1   4  -2   46.16    1.62
  -1   4   2   44.72    1.66
  -1  -4   2   45.42    1.64
  -1   4   2   40.39    1.51
  -1   4   2   47.52    1.69
   1   4  -2   43.33    1.65
   1   4  -1    3.02    0.29
  -1  -4   1    3.42    0.30
  -1   4   1    3.88    0.33
   1   4  -1    4.40    0.33
  -1   4   1    3.21    0.23
  -1   4   1    3.71    0.32
  -1  -4   0   96.42    3.50
  -1   4   0  103.06    3.50
   1   4   0  105.63    3.51
  -1   4   0   99.24    3.44
  -1   4  -1   16.61    0.66
  -1  -4  -1   15.37    0.69
   1   4   1   16.87    0.69
  -1   4  -1   15.87    0.65
  -1   4  -1   15.21    0.66
  -1   4  -2    8.88    0.48
  -1   4  -2    8.64    0.48
  -1  -4  -2    8.14    0.33
  -1  -4  -2    8.58    0.49
  -1   4  -2    8.33    0.48
   1   4   2    9.10    0.49
  -1   4  -2    7.98    0.43
   1   4   2    9.07    0.49
  -1   4  -2    7.06    0.36
  -1   4  -3   27.79    1.08
  -1   4  -3   26.21    1.02
  -1   4  -3   26.56    1.10
  -1   4  -3   23.86    0.98
  -1   4  -3   23.33    0.95
   1  -4   3   27.40    0.96
  -1   4  -3   26.62    1.09
  -1   4  -3   24.09    0.97
  -1   4  -3   27.79    1.06
   1   4   3   26.99    1.10
  -1   4  -3   26.98    1.10
   1   4   3   29.72    1.11
  -1   4  -4   41.03    1.53
   1  -4   4   35.91    1.40
  -1   4  -4   36.98    1.44
  -1   4  -4   39.09    1.55
  -1   4  -4   40.94    1.54
  -1   4  -4   38.30    1.45
   1   4   4   40.74    1.54
  -1   4  -4   39.13    1.54
  -1   4  -5    0.49    0.27
  -1   4  -5    1.22    0.29
  -1   4  -5    0.63    0.22
  -1   4  -5    1.08    0.26
  -1   4  -5    0.79    0.26
   1   4   5    0.59    0.22
  -1   4  -5    0.85    0.26
  -1   4  -6   30.83    1.37
  -1   4  -6   29.89    1.34
  -1   4  -6   30.22    1.26
  -1   4  -6   33.16    1.37
  -1   4  -6   31.63    1.37
   1   4   6   32.38    1.34
  -1   4  -7  101.71    3.97
  -1   4  -7  103.04    3.97
  -1   4  -8   12.75    0.79
  -1   4  -8   10.73    0.76
  -1   4  -8   11.09    0.75
  -1   4  -8   10.19    0.74
  -1   4  -8   12.65    0.80
   1   4   8   12.37    0.68
   1   4   8   11.94    0.72
  -1   4  -9    5.41    0.57
   1   4   9    4.20    0.41
  -1   4  -9    4.57    0.52
  -1   4  -9    5.06    0.55
  -1   4  -9    5.06    0.53
   1   4   9    5.45    0.48
  -1   4  -9    4.88    0.51
   1   4  10   57.91    2.21
  -1   4 -10   59.46    2.43
  -1   4 -10   52.25    2.35
  -1   4 -10   52.73    2.20
  -1  -4 -10   58.62    2.25
   1   4  10   53.85    2.24
  -1   4 -10   59.10    2.39
  -1  -4 -11    1.25    0.29
  -1  -4 -11    1.17    0.33
   1   4  11    0.92    0.25
  -1   4 -11    1.92    0.42
  -1   4 -11    0.52    0.37
  -1   4 -11    1.34    0.42
   1   4  11    0.93    0.28
   1   4  12   59.73    2.49
  -1   4 -12   63.94    2.70
  -1   4 -12   59.61    2.69
  -1   4 -12   61.77    2.71
  -1  -4 -12   66.18    2.59
   1   4  12   63.26    2.50
  -1   4 -13    6.86    0.75
  -1   4 -13    5.71    0.69
  -1  -4 -13    6.66    0.62
   1   4  14    2.41    0.40
  -1   4 -14    1.56    0.50
  -1  -4 -14    1.46    0.45
  -1   4 -14    2.70    0.55
  -1  -4 -14    2.05    0.40
  -1  -4 -15    0.20    0.28
  -1   4 -15    0.32    0.40
  -1  -4 -15    0.26    0.31
  -1   4 -15    0.05    0.39
  -1  -4 -16    0.28    0.31
  -1  -4 -16    0.27    0.29
  -1  -4 -17   15.15    0.89
  -1   4 -17   13.58    0.93
  -1  -4 -17   13.89    0.85
  -1  -4 -17   13.42    0.85
  -1  -4 -17   16.32    1.00
  -1  -4 -18   16.29    0.87
  -1  -4 -18   18.49    0.99
  -1  -4 -18   18.42    0.99
  -1  -4 -19   59.46    2.31
  -1  -4 -19   59.27    2.30
  -1  -4 -20    0.21    0.18
   1  -5 -20    1.57    0.21
   1  -5 -19   17.67    0.89
   1  -5 -18    0.03    0.24
   1  -5 -17    0.26    0.24
   1   5 -16    3.29    0.46
   1  -5 -16    4.38    0.47
   1  -5 -16    3.29    0.42
   1  -5 -16    3.73    0.47
  -1   5  16    3.61    0.45
   1   5 -15   10.62    0.87
  -1   5  15    9.76    0.79
   1  -5 -15   10.97    0.80
   1   5 -15   10.74    0.82
   1   5 -14    2.36    0.45
   1  -5 -14    2.22    0.42
   1   5 -14    3.08    0.55
  -1   5  14    1.80    0.42
   1   5 -13   70.31    2.91
   1  -5 -13   68.11    2.75
  -1   5  13   72.28    2.90
  -1   5  13   66.18    2.79
   1   5 -13   67.70    2.85
   1  -5 -13   68.10    2.80
   1   5 -13   67.67    2.84
   1  -5 -12  158.52    5.68
   1   5 -12  162.54    5.78
   1   5 -12  159.33    5.78
   1   5 -12  161.08    5.93
   1   5 -12  152.44    5.79
  -1   5  12  154.89    5.72
   1   5 -11   54.65    2.40
  -1   5  11   55.96    2.37
  -1   5  11   55.41    2.41
   1   5 -11   55.07    2.48
   1   5 -11   60.90    2.44
   1  -5 -11   57.57    2.34
   1   5 -11   57.96    2.41
   1   5 -10   31.00    1.51
   1  -5 -10   31.23    1.46
  -1   5  10   32.90    1.52
   1   5 -10   30.85    1.52
   1   5 -10   32.55    1.60
   1   5 -10   32.36    1.54
  -1   5  10   31.99    1.53
   1   5  -9    3.28    0.48
  -1   5   9    3.33    0.44
  -1   5   9    3.49    0.44
   1   5  -9    3.05    0.41
   1   5  -9    2.68    0.47
   1   5  -8    0.48    0.31
  -1   5   8    0.45    0.27
   1   5  -8    0.50    0.32
  -1   5   8    0.64    0.29
   1   5  -8    0.72    0.27
   1   5  -8    0.71    0.32
   1   5  -7   21.32    1.13
   1   5  -7   21.71    1.12
  -1   5   7   22.53    1.08
  -1   5   7   23.14    1.10
   1   5  -7   23.07    1.09
   1   5  -6   11.61    0.72
  -1   5   6   12.15    0.71
   1   5  -6   11.10    0.71
  -1   5   6   11.74    0.69
   1   5  -5  554.53   18.37
  -1   5   5  551.56   18.36
  -1   5   5  547.64   18.36
  -1   5   5  551.25   18.36
   1   5  -5  551.97   18.21
   1   5  -5  551.42   18.37
   1   5  -4  258.26    8.54
   1   5  -4  255.48    8.54
  -1   5   4  248.81    8.53
   1   5  -4  252.62    8.42
  -1   5   4  246.99    8.51
   1   5  -4  248.66    8.39
  -1   5   4  252.20    8.54
   1   5  -3    2.83    0.27
   1   5  -3    2.07    0.26
   1   5  -3    2.42    0.31
  -1   5   3    2.65    0.31
  -1   5   3    2.26    0.31
   1   5  -2  127.30    4.31
  -1   5   2  122.62    4.36
   1   5  -2  127.68    4.33
  -1   5   2  130.51    4.40
  -1  -5   2  121.82    4.33
   1   5  -1    0.87    0.22
  -1   5   1    0.58    0.22
  -1  -5   1    0.77    0.21
  -1   5   1    0.83    0.23
  -1   5   1    1.01    0.16
  -1   5   1    0.79    0.23
  -1   5   0   43.39    1.66
  -1  -5   0   42.06    1.66
  -1   5   0   43.67    1.65
  -1   5   0   42.39    1.59
  -1   5   0   45.76    1.67
   1   5   0   46.78    1.68
  -1   5  -1   26.14    1.03
   1   5   1   24.46    1.05
  -1   5  -1   24.01    0.99
  -1  -5  -1   24.22    1.04
  -1   5  -1   23.73    0.99
  -1   5  -1   23.43    1.01
   1   5   1   27.27    1.07
  -1   5  -2   27.70    1.08
   1   5   2   25.36    1.08
  -1   5  -2   25.29    0.98
  -1   5  -2   25.98    1.04
   1   5   2   27.67    1.09
   1   5   3   37.70    1.45
  -1   5  -3   38.69    1.44
  -1   5  -3   32.34    1.27
   1  -5   3   37.24    1.29
  -1   5  -3   31.73    1.29
  -1   5  -3   36.20    1.44
  -1   5  -3   36.60    1.42
  -1   5  -3   38.16    1.40
  -1   5  -4    9.67    0.60
  -1   5  -4    9.27    0.59
  -1   5  -4    9.59    0.59
  -1   5  -4    9.03    0.58
  -1   5  -4    9.87    0.55
  -1   5  -4    8.50    0.48
  -1   5  -4    9.26    0.51
   1   5   4    9.09    0.57
  -1   5  -5  135.98    4.62
  -1   5  -5  123.89    4.60
  -1   5  -5  137.23    4.62
  -1   5  -5  123.68    4.47
   1   5   5  134.15    4.59
  -1   5  -6   27.19    1.25
   1   5   6   29.30    1.22
  -1   5  -7    6.50    0.55
  -1   5  -7    6.40    0.56
   1   5   7    6.75    0.50
  -1   5  -7    6.59    0.51
  -1   5  -7    6.39    0.58
   1   5   7    6.62    0.52
   1   5   8   98.43    3.50
  -1   5  -8   89.52    3.61
  -1   5  -8   91.34    3.59
   1   5   8   95.45    3.54
  -1   5  -8  103.07    3.65
  -1   5  -9   10.20    0.80
  -1   5  -9    8.78    0.73
   1   5   9   10.89    0.71
  -1   5  -9   10.76    0.72
   1   5   9   10.20    0.66
  -1   5 -10    1.79    0.45
  -1  -5 -10    1.96    0.35
  -1   5 -10    2.68    0.49
  -1   5 -10    1.44    0.34
   1   5  10    1.72    0.32
   1   5  10    2.44    0.38
  -1  -5 -11   84.41    3.13
  -1   5 -11   79.82    3.11
  -1   5 -11   81.11    3.32
  -1   5 -11   83.24    3.37
   1   5  11   79.22    3.14
  -1  -5 -12    5.38    0.52
  -1  -5 -12    5.71    0.56
  -1   5 -12    6.11    0.73
  -1   5 -12    5.95    0.69
   1   5  12    5.07    0.53
   1   5  13   26.50    1.34
  -1   5 -13   27.06    1.55
  -1   5 -13   26.57    1.56
  -1  -5 -13   27.53    1.37
   1   5  13   26.71    1.34
  -1  -5 -14    0.23    0.29
  -1   5 -14    0.23    0.41
   1   5  14    0.60    0.32
  -1   5 -15    2.82    0.55
   1   5  15    4.04    0.47
  -1  -5 -15    3.34    0.49
  -1  -5 -15    3.47    0.54
  -1  -5 -15    3.58    0.47
  -1  -5 -16    1.31    0.35
  -1  -5 -16    2.32    0.45
  -1  -5 -16    1.62    0.36
  -1  -5 -17    0.23    0.25
  -1  -5 -17    0.08    0.31
  -1   5 -17   -0.04    0.29
  -1  -5 -17   -0.03    0.25
  -1  -5 -17    0.06    0.25
  -1  -5 -18   47.01    1.95
  -1  -5 -18   47.41    1.95
  -1  -5 -18   44.54    1.82
  -1  -5 -19   32.41    1.38
  -1  -5 -19   31.96    1.37
   1  -6 -19    1.77    0.26
   1  -6 -18    1.18    0.30
  -1   6  17    2.31    0.33
   1  -6 -16   24.88    1.23
  -1   6  16   21.83    1.17
   1   6 -15   29.29    1.54
  -1   6  15   30.00    1.49
   1  -6 -15   25.84    1.34
   1   6 -14    2.44    0.45
   1  -6 -14    2.04    0.38
  -1   6  14    2.94    0.48
   1   6 -14    2.50    0.49
   1   6 -13    1.00    0.34
   1   6 -13    0.89    0.43
  -1   6  13    1.36    0.39
  -1   6  13    1.51    0.40
   1  -6 -13    0.59    0.33
   1   6 -13    1.66    0.39
   1  -6 -13    1.15    0.33
   1   6 -12    0.38    0.32
  -1   6  12    0.85    0.37
   1  -6 -12    0.54    0.33
   1   6 -12    0.14    0.33
  -1   6  12    0.30    0.30
   1   6 -12    1.02    0.47
   1   6 -12    0.26    0.28
   1   6 -11    1.38    0.37
   1  -6 -11    1.51    0.38
   1   6 -11    1.56    0.39
  -1   6  11    1.77    0.38
   1   6 -11    1.61    0.47
   1   6 -11    1.66    0.37
   1   6 -10   13.42    0.90
  -1   6  10   13.41    0.91
   1  -6 -10   13.78    0.85
  -1   6  10   11.97    0.84
   1   6 -10   12.48    0.95
   1   6 -10   13.59    0.88
   1   6 -10   13.16    0.87
   1   6  -9    2.58    0.40
   1   6  -9    2.58    0.46
   1  -6  -9    2.55    0.37
  -1   6   9    3.18    0.45
  -1   6   9    2.51    0.42
   1   6  -9    1.95    0.44
   1   6  -9    2.54    0.39
   1   6  -8   11.02    0.73
  -1   6   8   11.17    0.76
   1   6  -8   10.43    0.78
  -1   6   8   11.74    0.78
   1   6  -8   10.10    0.77
   1   6  -8   10.63    0.79
   1   6  -8   11.84    0.75
   1   6  -7    7.36    0.63
  -1   6   7    8.43    0.63
   1   6  -7    7.45    0.62
  -1   6   7    6.53    0.57
   1   6  -7    7.91    0.65
   1   6  -7    7.51    0.55
   1   6  -6    0.26    0.21
   1   6  -6    0.28    0.28
  -1   6   6    0.35    0.26
   1   6  -6    0.35    0.21
  -1   6   6    0.35    0.25
   1   6  -5   30.04    1.24
   1   6  -5   32.23    1.38
  -1   6   5   31.32    1.36
  -1   6   5   32.06    1.36
   1   6  -5   28.26    1.23
   1   6  -4    4.29    0.43
   1   6  -4    3.66    0.43
  -1   6   4    4.42    0.42
  -1   6   4    3.62    0.39
   1   6  -4    3.50    0.32
   1   6  -3    4.27    0.33
   1   6  -3    4.48    0.43
  -1   6   3    4.39    0.40
  -1  -6   3    4.74    0.36
   1   6  -3    4.67    0.44
  -1   6   3    3.41    0.38
   1   6  -3    3.88    0.34
   1   6  -2  180.15    6.17
  -1  -6   2  175.98    6.19
  -1   6   2  181.96    6.24
  -1   6   2  184.53    6.26
   1   6  -2  188.72    6.21
  -1  -6   1    4.77    0.39
  -1   6   1    5.27    0.41
   1   6  -1    5.83    0.42
  -1  -6   0   21.85    0.99
  -1   6   0   22.68    0.98
  -1   6   0   22.99    0.99
  -1  -6  -1   13.98    0.73
   1   6   1   15.00    0.75
  -1   6  -1   13.66    0.68
  -1   6  -2  166.65    5.59
  -1   6  -2  160.53    5.54
  -1   6  -2  157.41    5.48
   1   6   2  165.43    5.61
   1   6   3   82.33    3.06
  -1   6  -3   87.01    3.08
  -1   6  -3   81.90    3.02
  -1   6  -4   59.82    2.31
  -1   6  -4   59.12    2.19
  -1   6  -4   60.67    2.29
  -1   6  -5   59.27    2.31
  -1   6  -5   60.73    2.40
   1   6   5   64.05    2.37
  -1   6  -6   87.91    3.24
   1   6   6   88.53    3.30
  -1   6  -6   84.73    3.33
  -1   6  -6   81.56    3.31
  -1   6  -7   10.69    0.77
  -1   6  -7   11.48    0.71
  -1   6  -7   10.72    0.75
  -1   6  -7    9.77    0.75
   1   6   7   10.17    0.69
   1   6   7   11.55    0.69
  -1   6  -8   31.75    1.56
  -1   6  -8   30.64    1.54
  -1   6  -8   31.49    1.55
   1   6   8   30.31    1.44
   1   6   8   35.17    1.46
  -1   6  -9    1.11    0.35
  -1   6  -9    1.07    0.43
  -1   6  -9    1.02    0.38
   1   6   9    1.14    0.29
   1   6   9    0.82    0.28
   1   6  10  153.35    5.52
   1   6  10  152.65    5.47
  -1   6 -10  146.92    5.67
  -1   6 -10  159.21    5.55
  -1   6 -10  154.59    5.71
  -1  -6 -11   32.07    1.48
  -1   6 -11   30.47    1.65
  -1   6 -11   31.46    1.66
   1   6  11   31.18    1.49
  -1   6 -11   28.50    1.46
   1   6  12   65.22    2.59
  -1   6 -12   63.31    2.58
  -1  -6 -12   63.76    2.56
  -1  -6 -12   63.31    2.55
  -1   6 -12   60.06    2.76
   1   6  12   62.06    2.58
   1   6  13   21.06    1.15
  -1  -6 -13   22.05    1.15
  -1  -6 -13   21.02    1.13
  -1   6 -13   19.68    1.30
   1   6  13   19.35    1.12
   1   6  14   48.14    2.03
  -1  -6 -14   46.27    1.99
  -1   6 -14   41.89    2.14
   1   6  15    8.01    0.65
  -1  -6 -15    7.13    0.71
  -1  -6 -16   27.46    1.32
  -1  -6 -16   30.95    1.49
  -1  -6 -16   28.35    1.38
  -1  -6 -17    6.12    0.58
  -1  -6 -17    5.62    0.47
  -1  -6 -18   22.27    1.11
  -1  -6 -18   22.43    1.10
  -1  -6 -19   50.65    1.93
   1  -7 -19    0.03    0.16
   1  -7 -18   11.93    0.70
  -1   7  17    0.15    0.20
  -1   7  16    2.72    0.39
  -1   7  15   14.60    0.96
   1   7 -14    2.56    0.47
  -1   7  14    2.22    0.46
   1   7 -13    9.32    0.83
   1   7 -13   10.37    0.80
   1   7 -12   46.32    2.14
  -1   7  12   48.20    2.17
  -1   7  12   44.45    2.07
   1  -7 -12   47.17    2.07
   1   7 -12   49.88    2.31
   1   7 -12   45.57    2.08
   1   7 -11    2.76    0.45
   1  -7 -11    2.14    0.40
   1   7 -11    2.32    0.45
  -1   7  11    2.65    0.46
   1   7 -11    1.64    0.53
   1   7 -10   11.76    0.92
  -1   7  10   13.66    0.93
   1  -7 -10   11.55    0.81
  -1   7  10   11.69    0.83
   1   7 -10   12.09    0.95
   1   7 -10   12.08    0.83
   1   7 -10   11.51    0.85
   1   7 -10   11.52    0.81
   1  -7  -9   11.46    0.76
   1   7  -9   11.02    0.87
   1   7  -9   11.59    0.86
  -1   7   9   10.96    0.82
  -1   7   9   10.75    0.80
   1   7  -9   11.37    0.82
   1   7  -9   11.82    0.88
   1   7  -9   10.88    0.76
   1   7  -9   11.36    0.77
   1   7  -8    7.00    0.68
  -1   7   8    7.39    0.66
  -1   7   8    8.14    0.67
   1   7  -8    8.08    0.70
   1  -7  -8    7.79    0.62
   1   7  -8    9.03    0.74
   1   7  -7    3.98    0.52
  -1   7   7    4.70    0.50
  -1   7   7    4.69    0.50
   1  -7  -7    4.03    0.44
   1   7  -7    3.83    0.51
   1   7  -7    4.00    0.53
   1   7  -6   -0.15    0.33
   1   7  -6    0.14    0.30
  -1   7   6    0.03    0.25
  -1   7   6   -0.40    0.26
   1   7  -5    0.07    0.28
   1   7  -5    0.33    0.28
  -1   7   5    0.03    0.23
  -1   7   5    0.16    0.24
   1   7  -4    1.79    0.36
  -1   7   4    1.75    0.32
  -1   7   4    1.43    0.32
   1   7  -3   59.52    2.32
  -1   7   3   59.83    2.29
  -1   7   3   62.26    2.33
  -1  -7   3   56.49    2.19
   1   7  -2   19.11    0.85
  -1   7   2   18.37    0.91
  -1  -7   2   18.06    0.88
  -1   7   2   19.74    0.96
  -1   7   1   19.16    0.93
  -1  -7   1   18.46    0.89
  -1   7   1   18.64    0.89
  -1  -7   0  219.08    7.46
  -1   7   0  218.03    7.42
  -1  -7  -1   17.52    0.88
  -1   7  -2    4.63    0.44
  -1   7  -3  121.95    4.61
   1   7   3  138.38    4.64
   1   7   4   96.84    3.58
  -1   7  -4   96.43    3.53
   1   7   4  106.60    3.60
  -1   7  -4   92.74    3.44
  -1   7  -5   28.85    1.35
   1   7   5   32.36    1.38
   1   7   5   28.97    1.37
  -1   7  -6   24.39    1.26
  -1   7  -6   23.99    1.16
   1   7   6   22.69    1.17
   1   7   6   24.47    1.17
  -1   7  -7    2.41    0.41
  -1   7  -7    2.82    0.45
   1   7   7    2.27    0.37
   1   7   7    2.93    0.39
  -1   7  -8   14.34    0.98
  -1   7  -8   12.18    0.90
   1   7   8   13.83    0.86
  -1   7  -8   14.00    0.90
  -1   7  -8   14.62    0.89
   1   7   8   15.41    0.88
   1   7   9   52.74    2.12
  -1   7  -9   55.19    2.24
   1   7   9   50.14    2.14
  -1   7 -10   23.95    1.26
   1   7  10   22.50    1.17
  -1   7 -10   21.37    1.31
   1   7  10   21.96    1.20
   1   7  11   82.15    3.17
  -1  -7 -11   82.28    3.17
  -1   7 -11   81.76    3.20
  -1   7 -11   74.53    3.30
   1   7  11   81.44    3.19
   1   7  12   83.60    3.18
  -1  -7 -12   83.29    3.17
  -1   7 -12   78.26    3.17
  -1   7 -12   74.36    3.31
   1   7  12   81.00    3.19
   1   7  13    4.79    0.54
  -1  -7 -13    4.88    0.53
   1   7  13    4.20    0.51
   1   7  14    9.45    0.74
   1   7  15    1.11    0.33
  -1  -7 -15    0.62    0.34
   1   7  16   10.29    0.70
  -1  -7 -16    9.65    0.69
  -1  -7 -16   11.58    0.80
  -1  -7 -17   68.59    2.68
  -1  -7 -18    2.87    0.36
  -1  -7 -18    3.73    0.39
  -1  -7 -19    0.91    0.19
   1  -8 -18    1.41    0.25
  -1   8  17    3.36    0.34
  -1   8  16    5.92    0.50
  -1   8  15    0.47    0.30
  -1   8  15    0.43    0.27
  -1   8  14   63.39    2.67
   1   8 -13   70.37    3.02
  -1   8  13   79.37    3.12
   1  -8 -12   71.15    2.93
   1   8 -12   71.81    3.00
  -1   8  12   73.80    3.05
   1   8 -12   75.57    3.18
   1   8 -11   53.28    2.37
   1  -8 -11   55.60    2.33
  -1   8  11   53.96    2.42
  -1   8  11   54.09    2.35
   1   8 -11   56.48    2.54
   1   8 -10  150.11    5.71
   1  -8 -10  146.52    5.50
   1   8 -10  156.18    5.59
  -1   8  10  151.98    5.57
   1   8 -10  156.36    5.74
   1   8  -9    7.52    0.74
   1   8  -9    8.06    0.79
   1   8  -9    7.62    0.68
  -1   8   9    6.83    0.65
   1  -8  -9    6.50    0.60
   1   8  -9    6.87    0.72
   1   8  -8   13.03    0.95
   1  -8  -8   12.52    0.82
  -1   8   8   14.00    0.89
   1   8  -8   12.77    0.92
   1   8  -8   11.96    0.84
  -1   8   8   12.49    0.90
   1   8  -8   13.38    0.95
   1   8  -7   38.35    1.80
   1   8  -7   35.49    1.76
  -1   8   7   39.88    1.78
   1  -8  -7   34.80    1.64
  -1   8   7   38.53    1.74
   1   8  -7   38.55    1.78
   1   8  -6  132.98    5.05
  -1   8   6  148.90    5.06
   1   8  -6  135.37    5.03
   1  -8  -6  128.41    4.91
  -1   8   6  142.99    5.02
   1   8  -5   39.33    1.76
   1   8  -5   37.11    1.72
   1  -8  -5   36.60    1.64
  -1   8   5   37.98    1.71
  -1   8   5   39.93    1.72
   1   8  -4   36.41    1.65
  -1   8   4   34.35    1.60
   1   8  -4   35.79    1.64
  -1   8   4   37.68    1.62
   1   8  -3  100.74    3.79
   1   8  -3   98.59    3.63
  -1   8   3  107.54    3.76
  -1   8   3  103.99    3.77
   1   8  -3  100.59    3.78
   1   8  -2    3.00    0.35
  -1  -8   2    2.85    0.34
  -1   8   2    3.06    0.39
  -1   8   2    3.57    0.38
   1   8  -1    2.35    0.32
  -1   8   1    2.60    0.35
  -1   8   1    2.45    0.33
  -1   8   0    4.15    0.41
  -1   8   0    3.37    0.36
   1   8   0    3.86    0.40
  -1   8  -1    2.28    0.31
   1   8   1    3.01    0.37
   1  -8   1    2.15    0.30
   1   8   2   93.10    3.33
   1   8   2   85.60    3.32
  -1   8  -3  116.35    4.38
   1   8   3  122.77    4.39
   1   8   3  122.87    4.37
  -1   8  -4  113.08    4.23
  -1   8  -4  114.54    4.30
   1   8   4  119.12    4.28
   1   8   4  120.44    4.25
  -1   8  -5   48.12    2.09
  -1   8  -5   46.33    2.00
   1   8   5   48.30    2.03
   1   8   5   51.07    2.03
  -1   8  -6    0.33    0.34
   1   8   6    0.78    0.27
  -1   8  -6    0.49    0.31
   1   8   6    0.21    0.25
  -1   8  -7   77.25    3.08
  -1   8  -7   82.19    3.24
   1   8   7   76.67    3.10
   1   8   7   85.39    3.13
   1   8   8    4.29    0.49
  -1   8  -8    4.36    0.60
   1   8   8    4.06    0.47
  -1   8  -8    4.08    0.54
  -1   8  -8    5.17    0.57
  -1   8  -9    9.69    0.87
  -1   8  -9   10.98    0.83
   1   8   9   10.06    0.75
  -1   8 -10   57.73    2.45
  -1  -8 -10   58.14    2.40
   1   8  10   55.21    2.39
  -1   8 -11    1.76    0.41
   1   8  11    1.68    0.37
  -1  -8 -11    1.91    0.38
   1   8  11    1.43    0.36
   1   8  12   59.70    2.45
  -1  -8 -12   57.43    2.43
  -1   8 -12   58.15    2.47
   1   8  12   56.91    2.45
  -1  -8 -13    0.19    0.28
   1   8  13    0.68    0.31
   1   8  13    0.40    0.30
   1   8  14  150.28    5.45
   1   8  15    1.95    0.36
  -1  -8 -15    1.79    0.39
  -1  -8 -16    0.03    0.23
  -1  -8 -16    0.17    0.27
   1   8  17    8.13    0.54
  -1  -8 -17    9.09    0.62
  -1  -8 -18    0.48    0.20
  -1   9  17    8.79    0.51
  -1   9  16   20.83    1.01
  -1   9  15   10.84    0.73
  -1   9  14    5.33    0.58
  -1   9  14    5.45    0.54
  -1   9  13    2.22    0.46
  -1   9  13    2.03    0.40
   1   9 -12    4.62    0.57
  -1   9  12    6.30    0.67
   1   9 -12    6.19    0.76
   1  -9 -11   -0.29    0.33
  -1   9  11    0.21    0.34
   1   9 -11   -0.04    0.33
   1   9 -11    0.46    0.45
   1   9 -10   33.26    1.80
   1  -9 -10   33.15    1.63
   1   9 -10   34.23    1.68
  -1   9  10   34.82    1.70
  -1   9  10   37.10    1.80
   1   9 -10   34.62    1.83
   1  -9  -9  173.72    6.46
   1   9  -9  176.53    6.67
  -1   9   9  198.48    6.68
   1   9  -9  175.57    6.49
  -1   9   9  181.45    6.56
   1   9  -9  194.68    6.71
   1   9  -9  175.55    6.64
   1   9  -8   54.19    2.44
   1   9  -8   52.57    2.28
   1   9  -8   54.53    2.41
  -1   9   8   54.66    2.35
   1  -9  -8   53.13    2.28
   1   9  -8   55.95    2.44
   1   9  -7   25.89    1.44
   1  -9  -7   25.70    1.31
  -1   9   7   26.57    1.37
  -1   9   7   27.79    1.43
   1   9  -7   25.71    1.41
   1   9  -7   23.31    1.39
   1   9  -6    4.57    0.60
  -1   9   6    5.93    0.60
  -1   9   6    6.63    0.63
   1  -9  -6    5.52    0.55
   1   9  -6    5.69    0.64
   1   9  -5   35.41    1.72
   1   9  -5   33.98    1.70
  -1   9   5   38.62    1.72
  -1   9   5   36.32    1.68
   1  -9  -5   35.01    1.61
   1   9  -4    6.52    0.63
   1  -9  -4    6.60    0.57
  -1   9   4    6.44    0.58
  -1   9   4    5.20    0.56
   1   9  -4    5.42    0.60
   1   9  -3   14.07    0.91
  -1   9   3   14.70    0.89
   1  -9  -3   12.98    0.82
   1   9  -3   14.26    0.92
  -1   9   3   13.90    0.85
   1   9  -2    1.94    0.31
   1  -9  -2    2.07    0.34
  -1  -9   2    2.03    0.33
  -1   9   2    1.96    0.37
  -1   9   2    2.28    0.35
  -1   9   1    0.42    0.25
   1   9  -1    0.51    0.23
   1  -9  -1    0.22    0.23
  -1  -9   1    0.54    0.25
  -1   9   1    0.48    0.24
  -1   9   0   34.87    1.54
  -1  -9   0   34.45    1.55
   1  -9   0   35.34    1.52
   1   9   0   37.70    1.56
  -1   9  -1   62.21    2.50
  -1  -9  -1   60.11    2.46
   1   9   1   65.59    2.47
  -1  -9  -2    2.53    0.39
  -1   9  -2    1.71    0.36
   1   9   2    2.02    0.34
  -1   9  -3   62.60    2.64
   1   9   3   68.97    2.66
   1   9   3   66.47    2.60
  -1   9  -4   26.82    1.43
  -1   9  -4   29.90    1.42
   1   9   4   30.91    1.44
   1   9   4   29.27    1.39
  -1   9  -5    4.66    0.59
  -1   9  -5    5.19    0.56
   1   9   5    5.13    0.54
   1   9   5    5.39    0.52
   1   9   6    0.53    0.30
  -1   9  -6    0.83    0.39
  -1   9  -6    1.04    0.36
   1   9   6    0.79    0.31
  -1   9  -7    0.05    0.37
  -1   9  -7   -0.05    0.31
   1   9   7    0.23    0.25
  -1   9  -7   -0.19    0.34
   1   9   7   -0.04    0.26
  -1   9  -8   23.37    1.41
  -1   9  -8   25.44    1.34
   1   9   8   25.12    1.32
  -1   9  -8   25.97    1.43
   1   9   9   12.36    0.86
  -1   9  -9   12.87    1.01
  -1   9  -9   12.42    0.94
   1   9   9   13.01    0.89
  -1  -9 -10    0.16    0.27
   1   9  10    0.33    0.28
  -1   9 -10    0.05    0.33
   1   9  10    0.22    0.28
   1   9  11   13.94    0.96
  -1  -9 -11   14.59    0.95
  -1   9 -11   15.76    1.02
   1   9  11   16.43    1.01
   1   9  12   27.91    1.43
  -1  -9 -12   26.75    1.41
  -1   9 -12   28.90    1.48
   1   9  12   28.70    1.44
   1   9  13   92.88    3.58
   1   9  14   20.98    1.14
   1   9  15    2.88    0.40
  -1  -9 -15    2.68    0.43
  -1  -9 -16   16.97    0.92
   1   9  17    0.26    0.19
  -1  -9 -17    0.66    0.23
   1 -10 -17   32.58    1.18
  -1  10  17   27.45    1.14
  -1  10  16   10.40    0.60
  -1  10  15    6.78    0.52
  -1  10  14    4.39    0.50
  -1  10  14    2.69    0.39
  -1  10  13   16.29    1.05
  -1  10  12    9.78    0.81
   1  10 -12    9.13    0.87
  -1  10  12    7.61    0.68
  -1  10  11   52.71    2.31
   1  10 -11   52.44    2.36
   1  10 -10   74.34    3.30
   1 -10 -10   75.83    3.12
  -1  10  10   85.74    3.32
   1  10 -10   79.52    3.33
   1  10  -9    3.06    0.58
   1  10  -9    2.57    0.54
  -1  10   9    2.30    0.45
   1 -10  -9    2.42    0.44
  -1  10   9    3.71    0.55
   1  10  -9    1.86    0.48
   1  10  -8   30.54    1.73
   1  10  -8   31.82    1.72
  -1  10   8   35.11    1.68
   1 -10  -8   31.00    1.58
   1  10  -8   32.94    1.74
   1 -10  -7  107.38    4.21
   1  10  -7  111.21    4.40
  -1  10   7  116.65    4.32
   1  10  -7  116.91    4.39
   1  10  -7  110.88    4.37
   1  10  -6   36.06    1.89
   1 -10  -6   38.72    1.80
   1  10  -6   38.86    1.91
  -1  10   6   40.83    1.87
  -1  10   6   42.31    1.92
   1  10  -5    7.07    0.72
  -1  10   5    6.42    0.64
  -1  10   5    6.10    0.62
   1 -10  -5    6.28    0.62
   1  10  -5    6.92    0.71
   1  10  -4    0.47    0.37
   1  10  -4    0.23    0.36
   1 -10  -4    0.96    0.32
  -1  10   4    0.77    0.34
  -1  10   4    0.93    0.36
   1  10  -3    0.81    0.34
   1  10  -3    0.40    0.34
   1 -10  -3    0.28    0.29
  -1  10   3    0.19    0.28
  -1  10   3    0.11    0.27
   1  10  -2   -0.26    0.30
  -1  10   2   -0.15    0.29
   1 -10  -2   -0.03    0.27
  -1  10   2    0.03    0.26
  -1 -10   1   13.73    0.84
  -1  10   1   13.72    0.81
   1 -10  -1   13.89    0.85
   1  10  -1   13.81    0.83
   1 -10   0    4.52    0.47
  -1 -10   0    4.35    0.48
   1  10   0    5.12    0.49
  -1  10  -1   -0.08    0.32
  -1 -10  -1    0.28    0.27
   1  10   1    0.07    0.23
  -1  10  -2   94.37    3.83
  -1 -10  -2  102.05    3.82
   1  10   2  107.95    3.82
  -1  10  -3  126.06    4.86
  -1 -10  -3  131.36    4.82
   1  10   3  136.62    4.82
   1  10   4   24.51    1.29
  -1  10  -4   24.84    1.37
  -1  10  -4   25.68    1.34
   1  10   4   25.84    1.33
  -1  10  -5    1.18    0.42
  -1  10  -5    1.22    0.43
   1  10   5    1.41    0.36
   1  10   5    1.26    0.37
  -1  10  -6   60.55    2.61
  -1  10  -6   58.39    2.50
   1  10   6   60.06    2.52
  -1  10  -7   13.87    1.04
  -1  10  -7   13.28    0.94
  -1  10  -7   13.83    1.01
   1  10   7   14.88    0.96
   1  10   8   27.42    1.42
  -1  10  -8   28.22    1.56
  -1 -10  -8   25.42    1.40
  -1  10  -8   31.34    1.59
   1  10   8   27.23    1.44
  -1  10  -9    1.19    0.42
  -1  10  -9    1.91    0.51
   1  10   9    1.17    0.37
  -1 -10  -9    1.66    0.37
   1  10   9    1.37    0.38
  -1 -10 -10    0.08    0.26
   1  10  10    0.13    0.30
  -1  10 -10   -0.05    0.33
   1  10  10    0.61    0.33
  -1  10 -11  183.87    6.46
   1  10  11  178.87    6.40
  -1 -10 -11  176.73    6.38
   1  10  11  170.57    6.37
   1  10  12   21.15    1.18
   1  10  13   23.82    1.26
  -1 -10 -13   25.00    1.27
  -1 -10 -14   57.46    2.28
   1  10  14   54.78    2.28
  -1 -10 -15   16.56    0.92
  -1 -10 -16    2.16    0.30
  -1  11  16   13.93    0.67
  -1  11  15    3.50    0.36
  -1  11  14   34.36    1.50
  -1  11  13   39.09    1.73
  -1  11  13   33.73    1.60
  -1  11  12    8.93    0.76
   1  11 -12    9.49    0.85
  -1  11  12    8.33    0.67
  -1  11  11    4.09    0.56
   1  11 -10    1.58    0.46
  -1  11  10    2.07    0.47
   1  11 -10    1.83    0.49
  -1  11  10    1.47    0.37
   1  11  -9   20.94    1.35
  -1  11   9   23.25    1.35
   1  11  -9   21.42    1.36
  -1  11   9   20.34    1.22
   1  11  -8   60.28    2.78
   1 -11  -8   60.77    2.62
  -1  11   8   70.68    2.81
   1  11  -8   62.24    2.77
   1  11  -8   62.66    2.78
  -1  11   8   62.30    2.65
   1  11  -7   11.33    0.97
   1 -11  -7   11.39    0.86
   1  11  -7   12.40    0.97
   1  11  -7   11.78    0.96
   1  11  -6   17.82    1.20
   1 -11  -6   16.62    1.06
  -1  11   6   18.61    1.16
   1  11  -6   18.55    1.20
   1  11  -5    7.15    0.74
   1 -11  -5    6.52    0.64
   1  11  -5    7.36    0.76
   1  11  -4   46.46    2.16
   1  11  -4   44.78    2.11
   1 -11  -4   43.78    1.99
   1  11  -3    0.26    0.39
   1  11  -3    0.50    0.41
  -1  11   3    0.40    0.31
   1 -11  -3    0.54    0.31
  -1  11   3    0.55    0.31
   1  11  -2   89.92    3.46
   1 -11  -2   83.09    3.26
   1  11  -2   80.34    3.37
   1 -11  -1  427.49   14.49
   1  11   0  127.10    4.61
  -1  11   0  123.59    4.70
  -1 -11   0  127.26    4.64
   1  11   1   35.92    1.59
  -1  11  -1   31.19    1.63
  -1 -11  -1   33.08    1.59
   1  11   2   22.37    1.18
  -1  11  -2   18.72    1.19
  -1 -11  -2   22.23    1.20
  -1  11  -3    0.28    0.34
  -1  11  -3    0.89    0.39
  -1 -11  -3    0.52    0.30
   1  11   3    0.71    0.28
  -1  11  -4    9.80    0.84
  -1 -11  -4   10.86    0.80
  -1  11  -4   10.17    0.84
  -1  11  -5   51.60    2.39
  -1  11  -5   53.31    2.35
  -1 -11  -5   54.62    2.32
   1  11   5   55.50    2.35
  -1  11  -6   -0.10    0.37
  -1 -11  -6   -0.04    0.29
  -1  11  -6   -0.11    0.38
   1  11   6   -0.12    0.28
  -1  11  -6    0.09    0.35
   1  11   6   -0.05    0.30
   1  11   7   22.66    1.23
  -1  11  -7   22.93    1.37
  -1  11  -7   21.81    1.26
  -1 -11  -7   19.53    1.19
  -1  11  -7   24.71    1.42
   1  11   7   21.71    1.25
  -1  11  -8   63.15    2.86
   1  11   8   65.26    2.72
  -1  11  -8   71.18    2.90
  -1 -11  -8   65.70    2.72
   1  11   8   64.27    2.74
  -1  11  -9    4.20    0.63
  -1 -11  -9    3.06    0.46
  -1  11  -9    3.98    0.56
   1  11   9    3.77    0.53
   1  11   9    2.90    0.47
  -1 -11 -10    2.83    0.45
  -1  11 -10    2.96    0.50
   1  11  10    3.52    0.49
   1  11  11    0.08    0.28
   1  11  12   29.38    1.45
  -1 -11 -12   29.91    1.44
   1  11  13   18.01    1.01
  -1 -11 -14   51.92    2.08
  -1 -11 -15    7.02    0.51
   1  11  16    4.24    0.34
   1 -12 -15    2.72    0.25
  -1  12  15    2.69    0.27
  -1  12  14    2.92    0.33
  -1  12  13    0.87    0.26
  -1  12  12    3.68    0.49
   1  12 -12    3.35    0.53
  -1  12  12    3.38    0.41
  -1  12  11    0.48    0.34
   1  12 -11    0.89    0.40
  -1  12  11    0.78    0.31
  -1  12  10    2.31    0.44
   1  12  -9    0.33    0.46
   1  12  -9    0.89    0.41
  -1  12   9    0.98    0.38
   1  12  -9   -0.11    0.45
  -1  12   9    1.27    0.37
   1  12  -8    5.64    0.72
  -1  12   8    6.18    0.67
   1  12  -8    6.53    0.74
   1  12  -8    6.04    0.70
  -1  12   8    4.93    0.58
   1  12  -7   27.89    1.62
  -1  12   7   28.91    1.55
   1  12  -7   28.29    1.57
  -1  12   7   28.41    1.48
   1  12  -6   36.55    1.87
   1  12  -6   34.74    1.81
  -1  12   6   35.20    1.75
   1  12  -6   32.75    1.76
  -1  12   6   33.74    1.67
   1  12  -5   12.96    1.02
   1 -12  -5   12.57    0.91
   1  12  -5   11.88    1.00
  -1  12   5   13.12    0.94
  -1  12   5   12.53    0.90
   1  12  -4    6.20    0.72
   1 -12  -4    5.81    0.61
  -1  12   4    6.14    0.62
   1  12  -4    5.80    0.72
  -1  12   4    5.36    0.59
   1  12  -3   77.33    3.21
   1 -12  -3   74.08    3.03
   1  12  -3   75.19    3.18
   1  12  -2  123.28    4.81
   1  12  -2  125.77    4.80
   1  12  -1    6.06    0.70
  -1  12   1    5.15    0.62
  -1  12   0    9.47    0.81
  -1  12  -1    5.49    0.66
  -1 -12  -1    6.04    0.61
  -1  12  -2   29.53    1.60
  -1 -12  -2   32.35    1.56
  -1  12  -3   22.22    1.32
  -1 -12  -3   23.33    1.26
  -1  12  -3   20.91    1.26
  -1  12  -4    2.04    0.47
  -1  12  -4    2.45    0.50
   1  12   4    1.78    0.39
  -1 -12  -4    2.27    0.41
  -1  12  -4    2.33    0.52
  -1 -12  -5    3.98    0.52
  -1  12  -5    4.14    0.59
  -1  12  -5    3.99    0.56
  -1  12  -5    4.22    0.64
   1  12   5    4.13    0.51
  -1  12  -6  117.46    4.79
   1  12   6  125.22    4.68
  -1 -12  -6  119.64    4.68
  -1  12  -7   24.57    1.45
   1  12   7   24.63    1.32
  -1 -12  -7   23.72    1.32
  -1  12  -7   26.96    1.50
  -1  12  -8    7.57    0.78
   1  12   8    7.52    0.68
  -1 -12  -8    6.59    0.64
  -1  12  -8    7.60    0.77
  -1 -12  -9    2.91    0.46
  -1  12  -9    3.36    0.54
   1  12   9    4.23    0.52
   1  12  10   54.71    2.32
   1  12  11   35.81    1.60
  -1 -12 -11   31.29    1.55
  -1  12 -11   33.80    1.65
  -1 -12 -12    0.23    0.25
   1  12  12    0.23    0.26
  -1 -12 -13    1.84    0.32
  -1 -12 -14    4.67    0.39
  -1 -12 -14    3.97    0.39
   1  12  15    0.25    0.16
   1 -13 -14    8.51    0.48
  -1  13  14    9.59    0.51
  -1  13  13    5.73    0.44
  -1  13  12   -0.19    0.21
   1  13 -11    0.04    0.32
  -1  13  11    0.15    0.24
  -1  13  10    0.12    0.30
   1  13 -10   -0.04    0.36
  -1  13  10    0.03    0.25
   1  13  -9   20.58    1.28
  -1  13   9   21.15    1.22
   1  13  -9   22.28    1.27
  -1  13   9   20.46    1.14
  -1  13   8   -0.13    0.31
   1  13  -8   -0.15    0.38
   1  13  -7   50.47    2.38
   1  13  -7   51.02    2.34
  -1  13   7   54.21    2.31
   1  13  -7   49.19    2.31
   1  13  -6    9.64    0.90
   1  13  -6   10.77    0.92
  -1  13   6   10.66    0.84
   1  13  -6   10.38    0.87
  -1  13   6   10.53    0.80
   1  13  -5   20.78    1.34
  -1  13   5   22.49    1.26
  -1  13   5   21.64    1.22
   1  13  -4   15.49    1.13
   1  13  -3   24.11    1.45
  -1  13   3   23.06    1.35
   1  13  -2   14.15    1.10
  -1  13   2   12.38    0.97
   1  13  -2   14.43    1.08
  -1  13   1   -0.34    0.51
   1  13  -1   -0.35    0.57
   1  13  -1    0.17    0.42
  -1  13   0   22.41    1.37
   1  13   0   26.41    1.51
  -1  13  -1  165.10    6.15
  -1 -13  -1  168.20    6.03
  -1  13  -2   -0.20    0.48
  -1 -13  -2    0.25    0.29
  -1  13  -2   -0.41    0.38
  -1  13  -3   20.16    1.28
  -1 -13  -3   20.57    1.21
  -1  13  -4    0.10    0.39
  -1 -13  -4    0.35    0.29
  -1  13  -4   -0.39    0.42
  -1  13  -5  102.34    4.17
   1  13   5  110.35    4.07
  -1  13  -5   97.83    4.06
  -1 -13  -5  105.10    4.08
  -1  13  -6    9.69    0.85
   1  13   6   11.65    0.83
  -1  13  -6   10.73    0.93
  -1 -13  -6   10.30    0.81
   1  13   7   76.04    2.94
  -1  13  -7   78.16    3.11
   1  13   8   13.58    0.91
   1  13   9   36.49    1.64
  -1 -13  -9   30.73    1.57
  -1  13  -9   35.33    1.71
   1  13  10    8.32    0.67
  -1 -13 -10    8.59    0.66
  -1  13 -10    9.55    0.77
   1  13  11   12.54    0.79
  -1 -13 -12    0.46    0.22
  -1 -13 -13   18.57    0.89
   1  13  14    0.19    0.16
   1 -14 -13    3.36    0.27
  -1  14  13    3.48    0.28
  -1  14  12   -0.02    0.16
  -1  14  11    0.21    0.19
   1  14 -10    3.37    0.47
  -1  14  10    3.65    0.38
   1  14  -9    2.09    0.45
   1  14  -9    2.31    0.44
  -1  14   9    2.33    0.35
   1  14  -8   -0.19    0.37
   1  14  -8    0.18    0.38
   1  14  -8    0.25    0.34
  -1  14   8    0.03    0.23
   1  14  -7    2.62    0.53
   1  14  -7    3.02    0.54
   1  14  -7    2.20    0.46
  -1  14   7    3.01    0.42
   1  14  -6   11.60    0.92
  -1  14   6   11.57    0.78
   1  14  -5    8.72    0.82
   1  14  -4   10.80    0.96
   1  14  -4   11.66    0.96
   1  14  -3   18.87    1.28
  -1  14   3   19.32    1.19
   1  14  -3   19.37    1.27
   1  14  -2  137.64    5.18
  -1  14   2  129.70    5.00
   1  14  -2  132.87    5.11
  -1  14   1   10.47    0.90
   1  14  -1    9.89    0.96
   1  14  -1   11.36    0.96
  -1  14   1   12.19    0.86
  -1  14   0   18.90    1.23
   1  14   0   18.91    1.31
   1  14   0   20.39    1.29
  -1  14   0   22.27    1.24
  -1  14  -1   -0.25    0.59
   1  14   1   -0.35    0.59
  -1  14  -1    0.84    0.42
  -1  14  -1    0.13    0.34
   1  14   1   -0.16    0.46
   1  14   2   10.20    0.92
  -1  14  -2    8.63    0.83
  -1  14  -2   10.28    0.82
  -1 -14  -2    8.94    0.74
  -1  14  -2   10.51    0.88
  -1  14  -3   11.28    0.90
  -1  14  -3   12.34    0.90
  -1  14  -4    7.90    0.72
  -1  14  -4   10.36    0.88
  -1  14  -5    1.10    0.40
  -1  14  -6   15.07    1.03
   1  14   7   39.74    1.74
  -1 -14  -7   38.06    1.75
  -1  14  -7   42.97    1.93
  -1 -14  -8   -0.14    0.26
  -1  14  -8    0.04    0.31
   1  14   8    0.07    0.27
  -1  14  -9    0.04    0.31
  -1 -14 -10    1.20    0.29
  -1 -14 -11    6.65    0.51
   1  14  12    1.57    0.24
  -1 -14 -12    1.28    0.23
   1  14  13    2.29    0.23
   1 -15 -11    0.82    0.19
  -1  15  10   -0.09    0.17
   1  15  -9    0.31    0.27
  -1  15   9    0.53    0.21
   1  15  -8    0.20    0.33
   1  15  -8   -0.03    0.32
   1  15  -7    0.91    0.37
   1  15  -7    0.87    0.40
   1  15  -7    0.46    0.32
   1  15  -6    7.31    0.72
  -1  15   6    7.12    0.60
   1  15  -6    7.57    0.71
   1  15  -6    6.72    0.64
   1  15  -5   13.07    0.96
  -1  15   5   11.21    0.80
   1  15  -5   11.98    0.90
   1  15  -5   10.22    0.80
  -1  15   4    6.14    0.64
   1  15  -4    6.55    0.71
   1  15  -4    6.39    0.69
   1  15  -4    6.19    0.63
   1  15  -3   22.00    1.36
  -1  15   3   21.70    1.25
   1  15  -3   23.84    1.36
  -1  15   2    9.17    0.78
   1  15  -2    7.99    0.83
   1  15  -2    9.80    0.85
  -1  15   1   28.68    1.56
  -1  15   1   30.68    1.56
  -1  15   0   30.42    1.65
   1  15   0   36.43    1.79
  -1  15   0   34.27    1.66
  -1  15   0   34.64    1.59
  -1  15  -1   14.12    1.01
  -1  15  -1   14.99    1.00
   1  15   1   15.96    1.09
  -1  15  -1   16.42    0.99
  -1  15  -2    2.95    0.49
   1  15   2    2.48    0.52
  -1  15  -2    3.36    0.49
   1  15   2    3.18    0.57
  -1  15  -2    2.85    0.47
  -1  15  -3    2.07    0.45
   1  15   3    1.51    0.48
  -1  15  -3    1.92    0.43
   1  15   3    2.48    0.48
  -1 -15  -3    2.69    0.40
  -1  15  -3    2.02    0.43
  -1  15  -4   10.30    0.81
   1  15   4   11.25    0.90
  -1  15  -4   10.61    0.77
  -1 -15  -4    9.72    0.74
  -1  15  -4   11.25    0.85
  -1  15  -5   11.19    0.84
  -1 -15  -5   12.11    0.81
  -1  15  -6   -0.08    0.31
  -1 -15  -6   -0.14    0.25
  -1  15  -6   -0.04    0.33
  -1 -15  -7    2.72    0.39
  -1  15  -7    3.73    0.50
  -1 -15  -8    3.95    0.44
  -1  15  -8    4.72    0.54
  -1 -15  -9    0.10    0.22
  -1 -15 -10    2.89    0.32
   1  15  10    2.46    0.28
   1 -16  -9   41.95    1.58
   1 -16  -8   26.43    1.10
   1  16  -7   11.95    0.77
   1  16  -7   10.40    0.65
   1  16  -6   11.65    0.80
   1  16  -6   12.18    0.81
   1  16  -6   10.80    0.71
   1  16  -5   21.38    1.17
   1  16  -5   24.34    1.19
   1  16  -5   20.82    1.06
   1  16  -4    0.22    0.34
   1  16  -4    0.47    0.37
   1  16  -4    0.48    0.32
   1  16  -3    9.48    0.79
   1  16  -3    8.99    0.76
  -1  16   3    9.17    0.71
   1  16  -3    8.58    0.68
   1  16  -2   17.67    1.11
   1  16  -2   17.10    1.07
  -1  16   2   16.18    0.99
   1  16  -2   16.33    0.98
  -1  16   1   34.35    1.67
   1  16  -1   39.18    1.87
   1  16  -1   39.02    1.80
  -1  16   1   38.03    1.71
  -1  16   0   25.44    1.32
   1  16   0   26.59    1.45
  -1  16   0   25.53    1.31
   1  16   0   28.29    1.45
  -1  16  -1    1.43    0.41
   1  16   1    2.06    0.50
  -1  16  -1    2.92    0.44
  -1  16  -1    2.36    0.36
   1  16   1    1.92    0.47
  -1  16  -2    3.27    0.46
   1  16   2    3.81    0.55
   1  16   2    3.64    0.53
  -1  16  -2    3.38    0.42
  -1  16  -2    3.38    0.46
  -1  16  -3    6.25    0.58
   1  16   3    5.55    0.61
  -1  16  -3    6.43    0.56
   1  16   3    6.32    0.62
  -1  16  -4    1.60    0.36
   1  16   4    1.08    0.37
   1  16   4    1.44    0.39
  -1  16  -4    1.24    0.35
   1  16   5    0.47    0.32
   1  16   5    0.12    0.29
  -1 -16  -5    0.20    0.23
  -1  16  -5    0.40    0.30
   1  16   6   13.14    0.82
   1  16   6   12.12    0.77
  -1 -16  -6   12.72    0.74
  -1  16  -6   14.48    0.86
   1  16   7    0.08    0.25
   1  16   7    0.32    0.25
  -1 -16  -7    0.02    0.21
   1  16   8   13.65    0.75
   1  16   9    4.06    0.35
   1  17  -6    3.22    0.39
   1  17  -5    0.43    0.28
   1  17  -5    0.05    0.27
   1  17  -4   10.62    0.72
   1  17  -4    9.72    0.70
   1  17  -3    0.54    0.32
   1  17  -3    1.02    0.33
   1  17  -2    1.58    0.37
   1  17  -2    1.79    0.38
   1  17  -1    0.93    0.36
   1  17  -1    0.83    0.34
   1  17   0    0.04    0.30
   1  17   0    0.22    0.30
   1  17   1    1.25    0.36
   1  17   1    1.63    0.38
   1  17   2    5.99    0.57
   1  17   2    5.25    0.51
   1  17   3    0.56    0.28
   1  17   3    0.74    0.30
   1  17   4    1.15    0.30
   1  17   5    2.64    0.34
   1  17   6    4.15    0.38
   1  17   7    0.07    0.16
   1  18  -2   -0.16    0.25
   1  18  -1    5.12    0.43
   1  18   0   -0.55    0.29
   1  18   1   28.01    1.19
   1  18   2   12.52    0.66
   2   0 -19   -0.02    0.16
   2   0 -18   24.70    1.16
   2   0 -18   25.23    1.17
   2   0 -17    0.07    0.24
   2   0 -17   -0.10    0.23
   2   0 -16   11.79    0.82
   2   0 -16   10.50    0.75
   2   0 -16    9.70    0.75
   2   0 -16   11.84    0.83
   2   0 -15    0.05    0.27
   2   0 -14   73.84    3.03
   2   0 -13   -0.05    0.34
   2   0 -12    0.72    0.37
  -2   0  12   -0.08    0.28
  -2   0  11    0.45    0.31
  -2   0  11   -0.29    0.29
   2   0 -10  111.74    4.13
  -2   0  10  103.80    4.00
   2   0  -9    0.25    0.31
  -2   0   9   -0.16    0.29
  -2   0   9   -0.25    0.28
   2   0  -8   51.46    2.20
  -2   0   8   49.45    2.12
  -2   0   8   53.86    2.11
  -2   0   7   -0.22    0.27
  -2   0   7   -0.03    0.26
   2   0  -7    0.14    0.30
   2   0  -6   30.13    1.41
  -2   0   6   29.51    1.37
  -2   0   6   30.66    1.36
   2   0  -5   -0.18    0.26
  -2   0   5    0.17    0.25
  -2   0   5    0.11    0.23
   2   0  -4   15.86    0.87
  -2   0   4   14.45    0.85
  -2   0   4   15.90    0.84
   2   0  -3   -0.21    0.25
  -2   0   3    0.02    0.25
   2   0  -2  128.22    4.58
  -2   0   2  130.36    4.57
   2   0  -1    0.02    0.22
   2   0   0   28.22    1.22
  -2   0   0   27.41    1.09
   2   0   1    0.05    0.24
   2   0   2  153.73    5.37
  -2   0  -3    0.02    0.22
  -2   0  -4 1396.21   45.92
   2   0   5   -0.09    0.25
  -2   0  -5   -0.39    0.36
  -2   0  -5   -0.48    0.36
   2   0   6   95.43    3.53
   2   0   6   94.33    3.44
  -2   0  -6   96.54    3.52
   2   0   7    0.31    0.21
   2   0   7    0.37    0.29
  -2   0  -7   -0.22    0.30
  -2   0  -7   -0.19    0.33
  -2   0  -8    1.75    0.37
  -2   0  -8    1.88    0.38
   2   0   8    2.11    0.36
   2   0   9   -0.07    0.28
  -2   0  -9   -0.04    0.30
  -2   0  -9   -0.22    0.37
  -2   0  -9   -0.04    0.33
  -2   0 -10    1.56    0.40
  -2   0 -10    1.68    0.47
  -2   0 -10    1.19    0.36
  -2   0 -10    1.19    0.39
  -2   0 -11    0.05    0.35
  -2   0 -11    0.35    0.37
  -2   0 -11    0.63    0.33
  -2   0 -11    0.05    0.35
  -2   0 -12   19.95    1.23
  -2   0 -12   18.48    1.23
  -2   0 -12   19.91    1.16
  -2   0 -12   19.53    1.22
  -2   0 -13   -0.05    0.35
  -2   0 -13   -0.22    0.33
  -2   0 -14    0.98    0.39
  -2   0 -14    0.49    0.43
  -2   0 -14    0.24    0.47
  -2   0 -15   -0.86    0.51
  -2   0 -15   -0.69    0.45
  -2   0 -16    0.20    0.30
  -2   0 -16   -0.04    0.32
  -2   0 -17   -0.13    0.27
  -2   0 -17   -0.13    0.30
  -2   0 -18    1.01    0.28
  -2   0 -18    0.79    0.27
   2  -1 -19    4.92    0.37
   2   1 -18    3.14    0.36
   2  -1 -18    3.06    0.36
   2   1 -18    2.41    0.33
   2  -1 -18    2.93    0.36
   2   1 -17    3.89    0.46
   2  -1 -17    4.07    0.44
   2  -1 -17    4.12    0.46
   2   1 -17    4.00    0.47
   2   1 -17    4.27    0.46
   2  -1 -17    4.18    0.47
   2   1 -16    0.28    0.29
   2  -1 -16    0.52    0.29
   2  -1 -16    0.37    0.26
   2   1 -16    0.28    0.30
   2   1 -16    0.57    0.29
   2  -1 -16    0.49    0.29
   2   1 -15    0.42    0.32
   2  -1 -15    0.46    0.31
   2  -1 -14    7.25    0.68
   2   1 -14    6.99    0.70
   2   1 -14    7.24    0.70
   2  -1 -13   26.83    1.43
   2   1 -13   28.05    1.48
  -2   1  13   24.88    1.34
   2  -1 -13   26.79    1.44
   2  -1 -12    0.28    0.34
  -2   1  12    0.65    0.35
  -2   1  12    0.19    0.27
  -2   1  11   37.73    1.77
  -2   1  11   39.36    1.77
  -2  -1  11   40.53    1.76
  -2   1  10    0.15    0.27
  -2  -1  10    0.14    0.28
   2  -1 -10    0.35    0.34
  -2  -1   9   69.83    2.84
  -2   1   9   72.19    2.88
   2  -1  -9   72.30    2.94
  -2   1   8   26.23    1.30
  -2  -1   8   24.16    1.27
  -2   1   8   26.48    1.31
   2   1  -8   27.66    1.34
  -2   1   8   28.56    1.31
   2   1  -8   30.12    1.41
   2  -1  -8   26.98    1.36
  -2   1   7  124.95    4.65
  -2  -1   7  125.32    4.63
   2   1  -7  136.18    4.74
  -2   1   7  129.80    4.62
   2  -1  -7  128.82    4.70
  -2   1   6   37.64    1.65
  -2  -1   6   35.12    1.60
   2   1  -6   37.80    1.58
  -2   1   6   39.37    1.63
   2  -1  -6   36.17    1.65
   2   1  -6   39.90    1.69
  -2   1   5    9.37    0.66
  -2  -1   5    9.13    0.66
  -2   1   5    9.84    0.64
   2   1  -5    9.54    0.59
   2  -1  -5    9.83    0.66
   2   1  -5    8.91    0.66
   2   1  -4    5.88    0.52
  -2  -1   4    4.64    0.47
  -2   1   4    5.97    0.51
  -2   1   4    5.51    0.47
   2   1  -4    5.10    0.41
   2  -1  -4    4.94    0.48
   2  -1  -3  140.52    4.93
  -2   1   3  141.37    4.96
  -2  -1   3  133.40    4.92
  -2   1   3  142.41    4.92
   2  -1  -2    0.72    0.26
  -2   1   2    0.62    0.28
   2  -1  -1    2.06    0.33
   2  -1  -1    1.91    0.31
   2   1  -1    1.60    0.29
  -2   1   1    2.31    0.34
   2   1   0    3.69    0.38
   2  -1   0    3.21    0.37
  -2   1   0    2.68    0.27
  -2   1   0    3.88    0.40
   2  -1   1    2.49    0.34
   2   1   1    2.70    0.34
  -2   1  -1    2.70    0.29
  -2   1  -2  185.57    6.44
   2  -1   2  198.68    6.57
   2  -1   3  161.39    5.87
  -2   1  -3  175.72    5.83
  -2   1  -3  168.78    5.86
  -2   1  -3  171.22    5.91
   2   1   4   12.80    0.72
  -2   1  -4   13.00    0.75
  -2  -1  -4   14.17    0.73
  -2   1  -4   13.53    0.79
  -2   1  -4   13.08    0.77
   2   1   5  715.79   23.78
  -2  -1  -5  725.72   23.70
  -2   1  -5  697.87   23.72
   2   1   5  712.45   23.70
  -2   1  -5  706.97   23.77
  -2  -1  -5  726.26   23.70
   2   1   6    7.15    0.61
   2  -1   6    7.91    0.54
  -2   1  -6    7.01    0.57
  -2   1  -6    8.69    0.65
   2   1   6    7.52    0.53
  -2  -1  -6    7.66    0.58
   2  -1   7  109.14    3.93
   2   1   7  114.40    4.01
  -2   1  -7   99.58    3.95
  -2   1  -7  110.56    4.06
   2  -1   7  105.90    3.83
  -2   1  -7  103.81    3.97
  -2  -1  -7  111.37    3.98
   2   1   7  109.14    3.90
  -2   1  -8    0.97    0.36
   2  -1   8    0.85    0.31
   2   1   8    1.68    0.36
  -2   1  -8    1.42    0.37
  -2   1  -8    0.77    0.34
  -2  -1  -8    1.07    0.31
   2   1   9    2.82    0.43
  -2   1  -9    3.05    0.46
  -2  -1  -9    2.70    0.44
  -2   1  -9    3.01    0.50
  -2   1  -9    2.73    0.45
  -2   1  -9    2.30    0.42
  -2  -1  -9    2.82    0.45
   2   1  10   16.41    0.97
  -2   1 -10   15.39    1.03
  -2  -1 -10   15.84    1.02
  -2   1 -10   13.89    1.02
  -2   1 -10   15.08    0.98
  -2  -1 -10   15.00    0.96
  -2   1 -10   15.59    1.03
  -2  -1 -10   16.22    1.03
  -2   1 -11   -0.10    0.34
  -2  -1 -11   -0.09    0.35
  -2   1 -11   -0.31    0.40
  -2  -1 -11    0.05    0.34
  -2   1 -11    0.22    0.33
  -2  -1 -11    0.12    0.29
  -2  -1 -11    0.37    0.35
  -2   1 -12    4.34    0.58
  -2  -1 -12    5.30    0.64
  -2   1 -12    3.40    0.59
  -2  -1 -12    3.45    0.61
  -2   1 -12    3.60    0.58
  -2   1 -12    5.06    0.59
  -2  -1 -12    4.43    0.53
  -2  -1 -12    3.68    0.56
  -2   1 -13    0.75    0.40
  -2  -1 -13    0.78    0.39
  -2   1 -13    0.77    0.43
  -2   1 -13    0.33    0.33
  -2  -1 -13    0.84    0.34
  -2   1 -14   17.07    1.13
  -2   1 -14   18.19    1.15
  -2  -1 -14   17.94    1.13
  -2  -1 -14   18.86    1.17
  -2   1 -14   16.06    1.13
  -2  -1 -14   17.93    1.14
  -2  -1 -15   17.93    1.13
  -2   1 -15   17.69    1.13
  -2  -1 -15   19.91    1.18
  -2   1 -16    0.32    0.35
  -2  -1 -16    0.48    0.29
  -2  -1 -16    0.52    0.34
  -2   1 -16    0.97    0.36
  -2  -1 -16    0.59    0.35
  -2   1 -17    0.65    0.33
  -2   1 -17    0.86    0.31
  -2  -1 -17    0.54    0.31
  -2  -1 -17    0.29    0.33
  -2   1 -18   -0.27    0.22
  -2  -1 -18    0.05    0.24
  -2  -1 -18    0.12    0.24
  -2  -1 -19   70.35    2.52
   2  -2 -19    3.86    0.32
   2  -2 -18   24.03    1.10
   2   2 -18   22.66    1.08
   2  -2 -18   23.91    1.09
   2   2 -17    1.86    0.35
   2  -2 -17    2.23    0.36
   2   2 -17    1.89    0.38
   2  -2 -17    2.33    0.36
   2   2 -17    2.38    0.37
   2  -2 -17    2.88    0.38
   2  -2 -16   11.09    0.77
   2   2 -16    9.56    0.76
   2   2 -16    9.12    0.72
   2  -2 -16    9.78    0.75
   2   2 -16   10.17    0.75
   2   2 -15   38.61    1.85
   2  -2 -15   39.71    1.85
   2  -2 -14   17.85    1.06
  -2   2  14   16.97    1.05
   2   2 -14   20.60    1.22
   2   2 -14   19.37    1.17
   2  -2 -13    0.61    0.37
   2  -2 -13    0.53    0.32
   2   2 -13    0.50    0.39
  -2   2  12    1.96    0.43
   2  -2 -12    1.84    0.43
  -2   2  11   33.97    1.61
  -2   2  11   31.86    1.56
  -2   2  10  131.82    5.10
  -2   2  10  137.87    5.12
  -2  -2  10  143.96    5.11
  -2  -2   9   10.87    0.76
   2  -2  -9   11.41    0.85
  -2   2   9   11.11    0.77
   2   2  -9   12.73    0.85
  -2   2   9   11.26    0.76
  -2  -2   8   25.98    1.29
   2  -2  -8   26.27    1.36
  -2   2   8   26.53    1.32
  -2   2   8   26.92    1.31
   2   2  -8   28.34    1.34
  -2   2   7    5.72    0.53
  -2  -2   7    4.45    0.47
   2  -2  -7    5.09    0.54
  -2   2   7    4.25    0.49
  -2   2   7    5.15    0.50
   2   2  -7    6.13    0.55
  -2   2   6   15.77    0.90
  -2  -2   6   14.14    0.85
   2  -2  -6   15.51    0.91
  -2   2   6   15.95    0.88
  -2  -2   5   16.16    0.91
   2  -2  -5   17.20    0.95
  -2   2   5   17.66    0.93
   2   2  -5   16.35    0.86
  -2   2   5   18.67    0.97
  -2   2   4    0.03    0.25
   2  -2  -4   -0.03    0.25
  -2  -2   4    0.36    0.25
   2   2  -4   -0.08    0.22
  -2   2   4   -0.16    0.26
  -2   2   3  174.81    5.90
  -2  -2   3  163.96    5.84
   2  -2  -3  161.11    5.82
  -2   2   3  170.18    5.84
  -2   2   2   44.47    1.76
   2  -2  -2   41.37    1.73
   2  -2  -1  126.98    4.54
  -2   2   1  130.19    4.56
   2  -2   0    0.66    0.28
   2  -2   0    1.13    0.28
  -2   2   0    1.33    0.30
   2  -2   1  347.70   11.77
  -2   2  -1  351.97   11.67
  -2   2  -1  348.27   11.79
   2  -2   2   31.14    1.38
  -2   2  -2   33.64    1.35
   2  -2   3   11.25    0.68
  -2   2  -3   10.69    0.66
   2   2   3   12.60    0.70
  -2   2  -3   12.10    0.72
  -2   2  -3   13.00    0.71
   2   2   4  571.42   18.94
  -2   2  -4  561.44   18.86
   2   2   4  570.18   18.87
  -2   2  -4  565.25   18.87
  -2   2  -4  564.39   18.89
   2   2   5  234.93    8.08
   2   2   5  239.11    8.19
  -2   2  -5  234.79    8.17
  -2  -2  -5  237.75    8.07
   2   2   6   45.77    1.87
   2  -2   6   42.90    1.71
  -2   2  -6   38.27    1.78
  -2   2  -6   42.27    1.85
   2   2   6   44.62    1.77
  -2  -2  -6   43.02    1.77
   2   2   7   40.65    1.77
  -2   2  -7   37.02    1.71
  -2   2  -7   37.50    1.76
  -2  -2  -7   38.71    1.69
   2   2   7   40.45    1.66
   2   2   8   70.50    2.72
  -2   2  -8   61.32    2.66
  -2   2  -8   64.63    2.74
  -2   2  -8   67.12    2.72
  -2  -2  -8   69.59    2.68
   2   2   9   36.00    1.67
  -2   2  -9   32.46    1.65
  -2   2  -9   34.50    1.73
  -2   2  -9   35.48    1.69
  -2  -2  -9   37.21    1.68
   2   2  10    0.81    0.36
  -2   2 -10    0.55    0.39
  -2   2 -10    0.95    0.39
  -2   2 -10    1.07    0.41
  -2   2 -10    1.80    0.41
  -2  -2 -10    1.88    0.45
   2   2  11   11.32    0.84
  -2   2 -11   12.26    0.94
  -2   2 -11   11.47    0.95
  -2   2 -11   10.57    0.93
  -2   2 -11   12.30    0.90
  -2  -2 -11   13.55    0.88
  -2  -2 -11   13.84    0.95
   2   2  12   77.69    3.13
  -2   2 -12   78.70    3.28
  -2  -2 -12   81.39    3.26
  -2   2 -12   77.98    3.30
  -2  -2 -12   83.71    3.31
  -2   2 -12   73.06    3.25
  -2   2 -12   85.09    3.29
  -2  -2 -12   79.09    3.13
  -2  -2 -12   78.36    3.23
  -2   2 -13    3.14    0.54
  -2  -2 -13    3.81    0.55
  -2   2 -13    3.60    0.58
  -2   2 -13    3.36    0.52
  -2  -2 -13    3.35    0.49
  -2   2 -14    0.10    0.37
  -2  -2 -14    0.67    0.38
  -2  -2 -14    0.54    0.37
  -2   2 -14    0.05    0.42
  -2  -2 -14    0.31    0.34
  -2  -2 -15    0.40    0.33
  -2   2 -15    0.27    0.35
  -2  -2 -15    0.40    0.36
  -2  -2 -15    0.33    0.31
  -2   2 -16    5.56    0.61
  -2  -2 -16    5.73    0.55
  -2  -2 -16    7.17    0.65
  -2   2 -16    6.39    0.61
  -2   2 -17   59.70    2.53
  -2  -2 -17   66.88    2.54
  -2   2 -17   61.75    2.54
  -2  -2 -18   17.57    0.88
  -2  -2 -18   17.19    0.86
   2   3 -18    0.28    0.19
   2  -3 -18    0.37    0.20
   2  -3 -18    0.66    0.23
   2  -3 -18    0.70    0.22
   2   3 -17    8.10    0.63
   2   3 -17    7.44    0.58
   2  -3 -17    7.69    0.59
   2   3 -17    7.45    0.58
   2  -3 -17    8.54    0.61
   2  -3 -16   26.56    1.30
   2   3 -16   25.62    1.32
   2   3 -16   23.88    1.26
   2  -3 -16   24.77    1.29
   2   3 -16   24.59    1.26
   2   3 -15    2.52    0.43
   2   3 -15    2.56    0.43
   2  -3 -15    2.31    0.42
   2  -3 -14   94.58    3.78
  -2   3  14   95.06    3.72
   2   3 -14  103.41    3.90
   2   3 -14   98.71    3.81
   2   3 -13   12.13    0.92
   2  -3 -13    9.83    0.83
   2  -3 -12  189.47    6.74
  -2   3  12  190.87    6.82
   2  -3 -12  190.38    6.89
  -2   3  11  167.46    6.03
  -2   3  11  165.54    6.01
   2  -3 -10    0.09    0.35
  -2   3  10   -0.04    0.30
  -2   3  10    0.16    0.28
   2   3 -10    0.43    0.37
   2  -3  -9   36.60    1.77
  -2   3   9   36.13    1.67
  -2   3   9   35.68    1.67
  -2   3   9   37.43    1.69
   2   3  -9   38.70    1.74
   2  -3  -8   41.62    1.84
  -2  -3   8   40.29    1.73
  -2   3   8   37.54    1.74
  -2   3   8   40.07    1.76
   2   3  -8   38.26    1.76
   2  -3  -7   19.83    1.11
  -2  -3   7   19.89    1.04
  -2   3   7   21.10    1.10
  -2   3   7   19.67    1.07
   2   3  -7   18.81    1.05
   2  -3  -6  205.52    7.09
  -2  -3   6  202.16    7.03
  -2   3   6  204.47    7.08
  -2   3   6  201.88    7.05
   2   3  -6  196.34    7.00
  -2   3   5    9.22    0.68
   2  -3  -5   10.72    0.71
  -2  -3   5    9.73    0.67
  -2   3   5   10.54    0.72
  -2   3   5   10.44    0.69
  -2   3   4  245.94    8.29
   2  -3  -4  235.86    8.24
  -2  -3   4  232.87    8.22
  -2   3   4  244.06    8.24
  -2   3   3  205.73    6.97
  -2  -3   3  198.81    6.93
   2  -3  -3  197.48    6.91
  -2   3   3  196.64    6.91
  -2   3   2  101.06    3.64
   2  -3  -2   95.40    3.56
  -2   3   2   98.69    3.59
  -2   3   1   45.79    1.86
   2  -3  -1   45.46    1.83
   2  -3   0   64.50    2.41
  -2   3   0   62.08    2.43
  -2   3  -1   37.95    1.57
   2  -3   1   43.49    1.66
  -2   3  -1   41.81    1.70
   2   3   2    0.28    0.25
   2  -3   2    0.46    0.28
  -2   3  -2    0.40    0.24
  -2   3  -2    0.54    0.27
   2  -3   3   98.54    3.59
   2   3   3  100.59    3.66
   2   3   3   98.90    3.60
  -2   3  -3   98.89    3.59
   2   3   4   95.64    3.50
  -2   3  -4   97.24    3.46
   2   3   4   91.82    3.40
  -2   3  -4   91.66    3.44
  -2   3  -4   90.46    3.40
   2   3   5   -0.08    0.22
   2   3   5    0.10    0.27
  -2   3  -5   -0.03    0.28
  -2   3  -5    0.22    0.28
  -2   3  -5    0.13    0.29
  -2  -3  -5   -0.16    0.23
   2   3   6    3.30    0.39
   2   3   6    4.11    0.49
  -2   3  -6    3.09    0.44
  -2   3  -6    3.33    0.46
  -2   3  -6    3.85    0.47
  -2  -3  -6    3.82    0.43
   2   3   7   46.29    1.98
  -2   3  -7   44.10    1.94
  -2   3  -7   44.00    1.98
  -2   3  -7   43.51    1.97
  -2   3  -7   43.30    1.95
  -2  -3  -7   44.13    1.87
   2   3   8    5.06    0.56
  -2   3  -8    3.17    0.49
  -2   3  -8    4.52    0.58
  -2   3  -8    5.02    0.60
  -2   3  -8    4.24    0.54
  -2  -3  -8    5.27    0.53
   2   3   9    5.80    0.61
  -2   3  -9    5.05    0.61
  -2   3  -9    5.53    0.66
  -2   3  -9    5.83    0.66
  -2   3  -9    5.38    0.60
   2   3   9    6.58    0.55
  -2  -3  -9    5.00    0.56
   2   3  10   15.37    1.01
  -2   3 -10   13.95    1.02
  -2   3 -10   15.57    1.08
  -2   3 -10   14.22    1.05
  -2   3 -10   15.07    1.02
  -2  -3 -10   14.65    0.96
   2   3  11  118.18    4.39
  -2   3 -11  106.36    4.45
  -2   3 -11  115.41    4.53
  -2   3 -11  113.76    4.51
  -2   3 -11  117.88    4.48
  -2  -3 -11  118.81    4.31
  -2  -3 -11  116.77    4.40
   2   3  12   48.66    2.15
  -2   3 -12   44.93    2.25
  -2   3 -12   47.26    2.28
  -2   3 -12   50.34    2.25
  -2  -3 -12   50.78    2.10
  -2  -3 -12   49.70    2.21
   2   3  13   14.44    0.92
  -2   3 -13   14.56    1.09
  -2  -3 -13   15.96    1.03
  -2   3 -13   13.31    1.04
  -2   3 -14   37.88    1.97
  -2  -3 -14   42.53    1.91
  -2  -3 -14   42.90    1.97
  -2  -3 -14   39.81    1.89
  -2  -3 -15    6.09    0.59
  -2  -3 -15    6.75    0.64
  -2   3 -15    5.25    0.60
  -2  -3 -15    6.51    0.61
  -2   3 -16    5.91    0.62
  -2  -3 -16    7.51    0.60
  -2  -3 -16    7.97    0.66
  -2   3 -16    7.56    0.66
  -2  -3 -16    8.67    0.69
  -2   3 -17    1.54    0.35
  -2  -3 -17    1.66    0.31
  -2  -3 -17    2.15    0.37
  -2  -3 -17    1.94    0.36
  -2  -3 -18    8.26    0.53
  -2  -3 -18    7.42    0.51
   2  -4 -18    5.19    0.40
   2  -4 -18    4.83    0.38
   2   4 -17    0.05    0.21
   2  -4 -17    0.13    0.22
   2  -4 -17    0.08    0.20
   2   4 -16   -0.19    0.26
   2  -4 -16   -0.20    0.27
   2   4 -16   -0.37    0.26
   2  -4 -16    0.21    0.24
   2   4 -16   -0.08    0.28
   2   4 -15    0.38    0.27
  -2   4  15    0.71    0.29
   2  -4 -15    0.65    0.34
   2   4 -15    0.43    0.28
   2  -4 -15    0.24    0.27
   2   4 -14    1.03    0.40
  -2   4  14    0.98    0.32
   2  -4 -14    0.84    0.36
   2   4 -14    0.73    0.32
   2   4 -13  179.33    6.21
   2   4 -13  188.42    6.35
   2  -4 -13  169.37    6.24
  -2   4  12   11.35    0.86
   2  -4 -12   11.36    0.92
   2  -4 -12   10.65    0.77
   2   4 -12   11.62    0.85
  -2   4  11   22.99    1.29
   2  -4 -11   25.31    1.43
   2   4 -11   25.47    1.41
  -2   4  10   13.76    0.92
  -2   4  10   12.92    0.90
  -2   4  10   14.92    0.96
   2   4 -10   14.95    1.01
  -2   4   9    0.60    0.31
  -2   4   9    0.55    0.32
   2   4  -9    0.47    0.33
  -2  -4   8   14.32    0.88
  -2   4   8   13.66    0.89
  -2   4   8   15.48    0.93
   2   4  -8   14.95    0.95
  -2  -4   7    7.81    0.62
  -2   4   7    8.10    0.64
   2   4  -7    7.80    0.66
  -2  -4   6    1.32    0.31
  -2   4   6    1.90    0.37
   2   4  -6    1.68    0.36
  -2  -4   5   19.47    1.02
  -2   4   5   18.89    1.04
  -2  -4   4   84.65    3.20
  -2   4   4   85.24    3.23
   2   4  -3   42.63    1.69
   2  -4  -3   39.89    1.71
  -2   4   3   41.85    1.77
  -2   4   3   40.13    1.76
  -2   4   3   40.35    1.73
  -2   4   2  138.44    4.80
   2  -4  -2  130.99    4.72
  -2   4   2  130.30    4.75
  -2   4   1   21.28    1.09
   2  -4  -1   21.25    1.03
  -2   4   1   20.60    1.05
   2   4   0   56.50    2.14
  -2   4   0   53.69    2.16
  -2   4   0   50.32    2.12
   2  -4   0   53.69    2.09
   2   4   1    4.18    0.46
   2  -4   1    4.90    0.43
   2   4   1    4.00    0.42
  -2   4  -1    3.68    0.44
   2   4   2   56.55    2.19
   2   4   2   53.33    2.13
  -2   4  -2   53.19    2.16
   2   4   3    9.44    0.66
  -2   4  -3    8.73    0.61
   2   4   3    8.29    0.58
  -2   4  -3    8.38    0.58
   2   4   4    3.27    0.38
   2   4   4    2.79    0.41
  -2  -4  -4    3.35    0.43
  -2   4  -4    3.57    0.44
   2   4   5   22.73    1.16
  -2  -4  -5   21.67    1.16
  -2   4  -5   18.71    1.07
  -2   4  -5   21.19    1.13
  -2   4  -5   23.65    1.18
   2   4   5   21.91    1.08
  -2  -4  -6    0.08    0.29
  -2   4  -6    0.11    0.31
  -2   4  -6    0.11    0.32
  -2   4  -6   -0.04    0.28
  -2  -4  -6    0.14    0.27
  -2  -4  -7    0.16    0.31
  -2   4  -7    0.08    0.33
  -2   4  -7    0.33    0.33
  -2   4  -7   -0.12    0.30
  -2  -4  -7    0.13    0.28
  -2  -4  -8   -0.13    0.31
  -2   4  -8   -0.35    0.40
  -2   4  -8    0.19    0.34
  -2   4  -8    0.09    0.29
  -2  -4  -8    0.04    0.28
  -2   4  -9   79.65    3.39
  -2   4  -9   83.21    3.44
  -2   4  -9   86.85    3.42
  -2  -4  -9   87.68    3.34
   2   4   9   86.07    3.26
  -2   4 -10   60.94    2.85
  -2   4 -10   64.70    2.91
  -2   4 -10   73.57    2.94
  -2  -4 -10   73.05    2.83
   2   4  11   28.80    1.48
  -2   4 -11   23.25    1.47
  -2   4 -11   23.63    1.49
  -2   4 -11   32.15    1.59
  -2  -4 -11   28.50    1.36
  -2  -4 -11   26.68    1.41
   2   4  12    5.46    0.60
  -2   4 -12    5.33    0.70
  -2   4 -12    5.70    0.71
  -2   4 -13    0.33    0.41
   2   4  13    0.16    0.30
  -2   4 -13   -0.05    0.39
  -2  -4 -13    0.60    0.32
  -2  -4 -14   67.01    2.76
  -2  -4 -14   63.82    2.67
  -2  -4 -15    5.81    0.57
  -2   4 -15    4.28    0.57
  -2  -4 -15    6.04    0.60
  -2   4 -15    4.49    0.58
  -2  -4 -15    5.79    0.56
  -2  -4 -16    0.28    0.25
  -2  -4 -16    0.07    0.27
  -2  -4 -16    0.32    0.31
  -2  -4 -16    0.16    0.26
  -2  -4 -17    5.40    0.47
  -2  -4 -17    5.59    0.50
  -2  -4 -17    5.18    0.49
  -2  -4 -18    7.72    0.49
  -2  -4 -18    7.89    0.49
   2  -5 -18   19.19    0.87
  -2   5  17    3.90    0.34
   2  -5 -17    4.73    0.39
   2  -5 -17    4.16    0.38
   2  -5 -16    5.31    0.48
   2   5 -16    5.70    0.55
   2  -5 -16    5.58    0.49
   2   5 -16    4.28    0.45
   2  -5 -15    0.83    0.32
   2   5 -15    0.55    0.26
   2   5 -15    0.17    0.30
  -2   5  15    0.85    0.29
   2   5 -15    0.74    0.28
   2  -5 -15    0.25    0.27
   2   5 -14    0.23    0.27
  -2   5  14   -0.08    0.30
   2  -5 -14    0.22    0.32
   2   5 -14    0.04    0.26
   2  -5 -13    2.22    0.40
   2   5 -13    2.21    0.49
  -2   5  13    2.46    0.44
   2  -5 -13    2.94    0.51
   2   5 -13    2.31    0.41
   2   5 -12    2.18    0.42
   2  -5 -12    1.85    0.39
   2  -5 -12    2.93    0.52
   2  -5 -11    2.22    0.48
  -2   5  11    2.10    0.43
   2   5 -11    2.19    0.47
  -2   5  11    2.39    0.45
   2   5 -11    1.96    0.39
  -2   5  10  116.88    4.50
   2   5 -10  126.14    4.61
   2   5 -10  117.92    4.47
  -2   5   9    9.00    0.74
  -2   5   9    9.28    0.74
   2   5  -9    8.30    0.76
  -2   5   8    0.32    0.30
  -2   5   8    0.56    0.30
   2   5  -8    0.62    0.35
  -2  -5   7   27.81    1.32
  -2   5   7   24.31    1.32
  -2   5   7   27.29    1.37
   2   5  -7   28.10    1.39
   2   5  -6   27.78    1.28
  -2  -5   6   26.58    1.28
  -2   5   6   25.47    1.30
  -2   5   6   25.57    1.33
   2   5  -6   26.64    1.33
   2   5  -5    1.59    0.33
   2   5  -5    2.28    0.34
  -2  -5   5    1.74    0.35
   2   5  -5    1.58    0.39
  -2   5   5    1.07    0.34
   2   5  -4   13.07    0.77
   2   5  -4   13.22    0.78
   2   5  -4   13.23    0.80
  -2   5   4   12.73    0.82
   2   5  -3   10.24    0.66
   2   5  -3    9.99    0.66
   2   5  -3   10.25    0.68
  -2   5   3    9.40    0.70
   2   5  -2  226.08    7.94
   2  -5  -2  224.98    7.96
   2   5  -2  245.57    8.01
  -2   5   2  241.89    8.03
  -2   5   2  221.06    7.99
   2   5  -1  156.83    5.57
   2   5  -1  168.73    5.61
   2  -5  -1  154.96    5.55
  -2   5   1  159.19    5.61
  -2   5   1  152.94    5.60
   2   5   0   83.41    3.07
   2   5   0   82.78    3.06
   2  -5   0   82.63    3.02
  -2   5   0   76.83    3.07
   2   5   1    0.09    0.24
   2   5   1    0.54    0.29
   2  -5   1    0.05    0.22
  -2   5  -1    0.53    0.26
   2   5   2   10.48    0.73
   2   5   2   11.80    0.73
   2  -5   2   12.58    0.69
  -2   5  -2   11.07    0.70
  -2   5  -2   12.15    0.76
   2   5   3   68.52    2.75
  -2  -5  -3   72.72    2.81
  -2   5  -3   68.67    2.71
  -2   5  -3   70.90    2.74
   2   5   3   72.52    2.73
  -2   5  -3   70.80    2.74
   2   5   4   -0.03    0.23
   2   5   4   -0.11    0.27
  -2  -5  -4    0.19    0.30
  -2   5  -4   -0.06    0.28
  -2   5  -4   -0.20    0.26
  -2  -5  -5    2.77    0.43
  -2   5  -5    1.84    0.37
  -2   5  -5    1.99    0.39
  -2  -5  -6    6.86    0.63
  -2   5  -6    6.23    0.61
  -2   5  -6    6.17    0.61
  -2  -5  -7   20.54    1.15
  -2   5  -7   17.58    1.07
  -2   5  -7   16.90    1.08
  -2   5  -7   17.38    1.09
  -2  -5  -8   71.75    2.86
  -2   5  -8   60.20    2.78
  -2   5  -8   63.63    2.84
  -2   5  -8   72.77    2.91
   2   5   8   70.67    2.76
  -2  -5  -8   73.34    2.78
  -2  -5  -9   14.59    0.97
  -2   5  -9   11.86    0.96
  -2   5  -9   13.80    1.01
  -2   5  -9   16.73    1.09
  -2  -5  -9   14.29    0.93
  -2  -5 -10   77.16    3.13
  -2   5 -10   68.53    3.17
  -2   5 -10   78.21    3.27
  -2   5 -10   85.73    3.30
  -2  -5 -10   85.27    3.16
   2   5  10   74.96    3.02
  -2   5 -11    4.08    0.64
  -2   5 -11    5.18    0.68
  -2  -5 -11    5.19    0.57
   2   5  11    4.79    0.51
   2   5  12    4.41    0.57
  -2   5 -12    4.38    0.64
  -2   5 -12    4.41    0.67
   2   5  13    0.24    0.29
  -2   5 -13    0.21    0.39
  -2   5 -13    0.60    0.42
  -2  -5 -13    0.36    0.31
   2   5  14    6.04    0.55
   2   5  14    5.49    0.55
  -2  -5 -14    5.83    0.63
  -2  -5 -14    6.61    0.61
   2   5  15    2.01    0.34
  -2  -5 -15    2.04    0.37
  -2  -5 -15    2.55    0.42
  -2  -5 -15    1.97    0.37
  -2  -5 -16    0.14    0.24
  -2  -5 -16   -0.07    0.26
  -2  -5 -16   -0.14    0.25
  -2  -5 -17    3.40    0.35
  -2  -5 -17    3.58    0.40
  -2  -5 -17    4.59    0.42
  -2  -5 -18    0.86    0.21
   2  -6 -18    0.01    0.15
   2  -6 -17    0.15    0.15
  -2   6  17    0.02    0.17
   2  -6 -16    0.68    0.22
   2   6 -16    0.88    0.30
   2  -6 -16    0.72    0.23
  -2   6  16    0.71    0.25
   2  -6 -15    5.30    0.54
   2  -6 -15    5.44    0.49
   2   6 -15    5.31    0.56
  -2   6  15    4.58    0.47
   2  -6 -15    4.74    0.47
   2  -6 -14    8.54    0.64
  -2   6  14   10.37    0.75
   2  -6 -14   10.73    0.80
   2  -6 -14    8.96    0.69
  -2   6  13   36.80    1.78
   2   6 -13   40.43    1.90
   2  -6 -13   39.52    1.90
   2  -6 -12    7.56    0.67
   2   6 -12    9.82    0.82
   2  -6 -12    9.73    0.84
   2   6 -12    8.63    0.85
   2  -6 -11    1.52    0.37
  -2   6  11    1.70    0.43
   2   6 -11    1.21    0.43
  -2   6  10   16.90    1.08
   2   6 -10   16.48    1.13
  -2   6   9    0.31    0.30
   2   6  -9    0.44    0.39
  -2   6   8    7.87    0.71
   2   6  -8    8.88    0.76
  -2  -6   7   26.11    1.27
  -2   6   7   23.57    1.30
  -2   6   7   26.33    1.35
   2   6  -7   23.12    1.30
  -2  -6   6   13.67    0.85
  -2   6   6   13.90    0.91
  -2   6   6   12.51    0.87
   2   6  -5    4.33    0.46
   2   6  -5    4.10    0.51
  -2  -6   5    4.20    0.48
  -2   6   5    4.28    0.51
  -2   6   5    4.44    0.51
   2   6  -4   37.65    1.64
   2   6  -4   37.94    1.70
  -2   6   4   40.61    1.75
   2   6  -4   41.37    1.70
  -2   6   4   38.51    1.75
   2   6  -3   31.29    1.40
   2   6  -3   30.63    1.40
   2   6  -3   32.53    1.43
  -2   6   3   30.11    1.43
  -2   6   3   31.16    1.47
   2   6  -2   46.85    1.93
   2   6  -2   47.39    1.94
  -2   6   2   44.30    1.94
   2   6  -2   51.25    1.99
  -2   6   2   48.32    2.01
   2   6  -1   13.60    0.80
   2  -6  -1   13.25    0.78
  -2   6   1   11.16    0.74
   2   6  -1   13.76    0.80
  -2   6   1   13.89    0.82
  -2   6   1   12.18    0.81
   2   6   0   58.32    2.28
  -2   6   0   52.17    2.20
   2  -6   0   55.30    2.21
  -2   6   0   56.18    2.26
   2   6   0   59.05    2.28
  -2   6   0   58.05    2.30
   2   6   1   12.50    0.79
  -2   6  -1   10.82    0.71
  -2   6  -1   11.28    0.77
   2  -6   1   11.86    0.71
   2   6   2   15.72    0.93
  -2  -6  -2   15.07    0.93
  -2   6  -2   15.18    0.86
   2   6   2   16.50    0.93
  -2   6  -2   16.03    0.92
   2   6   3    1.37    0.37
   2   6   3    1.35    0.32
  -2  -6  -3    1.07    0.32
  -2   6  -3    1.02    0.31
  -2   6  -3    1.31    0.32
  -2  -6  -4   52.48    2.22
  -2   6  -4   50.89    2.15
  -2  -6  -5   30.62    1.57
  -2   6  -5   34.09    1.58
  -2  -6  -6    8.73    0.73
  -2   6  -6    8.31    0.75
  -2   6  -6    9.01    0.75
  -2  -6  -7    8.34    0.74
  -2   6  -7    6.83    0.71
  -2  -6  -8    0.88    0.37
  -2   6  -8    0.41    0.39
  -2   6  -8    0.05    0.37
  -2  -6  -9    3.19    0.52
  -2   6  -9    2.92    0.54
  -2   6  -9    3.94    0.59
  -2  -6 -10   39.96    1.85
  -2   6 -10   38.40    1.97
  -2  -6 -10   38.76    1.79
   2   6  10   37.35    1.74
   2   6  11    1.93    0.35
   2   6  12   57.46    2.39
   2   6  12   63.27    2.58
  -2  -6 -12   59.60    2.47
  -2  -6 -13   10.46    0.75
   2   6  13    9.77    0.72
   2   6  14    2.49    0.39
   2   6  14    3.01    0.40
  -2  -6 -14    2.36    0.41
  -2  -6 -15    1.91    0.35
  -2  -6 -15    2.07    0.39
   2   6  15    2.02    0.35
  -2  -6 -15    2.22    0.36
  -2  -6 -16    0.39    0.23
  -2  -6 -16    0.43    0.28
  -2  -6 -16    0.05    0.24
  -2  -6 -17    2.18    0.28
  -2  -6 -17    2.17    0.30
  -2   7  17    0.42    0.15
  -2   7  16   11.68    0.67
   2  -7 -15    0.31    0.21
   2   7 -15    0.21    0.27
   2  -7 -15    0.12    0.19
   2  -7 -14    8.16    0.61
   2   7 -14    9.39    0.74
  -2   7  14    8.56    0.65
   2  -7 -14    8.13    0.70
   2  -7 -14    7.70    0.59
   2  -7 -13    2.56    0.47
  -2   7  13    1.95    0.41
   2  -7 -12    0.04    0.29
   2  -7 -12    0.36    0.35
   2   7 -12    0.56    0.36
  -2   7  12    0.69    0.35
   2   7 -12    0.11    0.43
  -2   7  12    0.39    0.35
   2  -7 -11   35.31    1.68
   2   7 -11   36.31    1.79
   2   7 -11   38.37    1.88
  -2   7  10   38.15    1.85
   2  -7 -10   36.94    1.75
   2   7 -10   40.82    1.96
  -2   7   9    3.98    0.53
   2   7  -9    3.81    0.58
  -2   7   8   10.90    0.84
   2   7  -8   10.16    0.86
  -2   7   7   38.06    1.84
   2   7  -7   41.06    1.91
   2   7  -6    5.97    0.64
  -2   7   6    5.23    0.59
  -2  -7   6    5.57    0.55
   2   7  -5   14.52    0.93
  -2   7   5   13.83    0.92
  -2  -7   5   14.34    0.91
   2   7  -4   -0.07    0.31
   2   7  -4    0.16    0.28
  -2   7   4    0.04    0.27
  -2   7   4    0.64    0.33
   2   7  -3   21.89    1.13
   2   7  -3   24.33    1.21
  -2   7   3   24.54    1.24
  -2   7   3   24.48    1.26
   2   7  -3   23.37    1.19
   2   7  -2    6.99    0.57
   2   7  -2    7.22    0.59
  -2   7   2    7.27    0.62
  -2   7   2    7.51    0.64
   2   7  -2    7.60    0.62
   2   7  -1    4.95    0.50
   2   7  -1    5.01    0.50
  -2   7   1    5.57    0.53
  -2   7   1    5.42    0.54
   2   7  -1    6.11    0.55
   2   7   0   13.31    0.83
  -2   7   0   12.00    0.78
   2  -7   0   13.18    0.77
  -2   7   0   12.60    0.82
  -2   7   0   12.02    0.82
   2   7   0   13.26    0.83
   2   7   1    6.64    0.60
  -2   7  -1    7.23    0.61
   2   7   1    7.65    0.63
   2   7   2   94.35    3.48
  -2  -7  -2   87.17    3.47
  -2   7  -2   88.81    3.43
   2   7   3    1.64    0.36
  -2  -7  -3    1.81    0.39
  -2   7  -3    1.19    0.33
  -2   7  -3    1.23    0.33
  -2  -7  -4    1.83    0.39
  -2   7  -4    1.85    0.39
  -2  -7  -5   46.38    2.13
  -2   7  -5   50.69    2.16
  -2  -7  -6   58.94    2.58
  -2   7  -6   62.97    2.62
   2   7   6   62.09    2.55
  -2  -7  -7    0.89    0.36
  -2  -7  -8    0.05    0.32
   2   7   9    1.20    0.33
  -2  -7  -9    0.19    0.33
  -2  -7 -10   18.12    1.11
  -2   7 -10   17.00    1.06
   2   7  10   17.41    1.03
   2   7  11   24.11    1.24
  -2  -7 -11   25.22    1.33
  -2  -7 -11   23.83    1.27
   2   7  12    9.90    0.79
  -2  -7 -12    9.89    0.72
   2   7  13   13.35    0.83
  -2  -7 -13   12.75    0.82
   2   7  14    6.24    0.55
   2   7  14    6.32    0.56
  -2  -7 -14    5.92    0.53
   2   7  15    1.83    0.32
  -2  -7 -15    2.10    0.32
  -2  -7 -15    2.12    0.38
  -2  -7 -15    2.16    0.33
   2   7  16    0.77    0.22
  -2  -7 -16    0.95    0.24
  -2  -7 -16    1.09    0.28
  -2  -7 -16    1.00    0.25
  -2   8  16    0.52    0.19
  -2   8  15   10.26    0.65
   2   8 -14    6.48    0.58
  -2   8  14    6.61    0.56
   2  -8 -14    6.03    0.58
   2  -8 -13    0.07    0.25
   2   8 -13   -0.08    0.30
   2  -8 -13    0.13    0.30
  -2   8  13   -0.04    0.25
   2  -8 -12    2.12    0.47
  -2   8  12    1.36    0.37
  -2   8  12    1.92    0.40
   2  -8 -11   45.78    2.06
   2   8 -11   44.66    2.11
  -2   8  11   48.10    2.13
   2  -8 -10    0.04    0.28
   2   8 -10   -0.22    0.34
   2   8 -10    0.11    0.38
   2  -8  -9   26.63    1.43
  -2   8   9   31.22    1.58
   2   8  -9   30.68    1.62
  -2   8   8   15.75    1.04
   2   8  -8   14.09    1.05
  -2   8   7   59.77    2.55
   2   8  -7   57.52    2.57
   2   8  -6    3.99    0.55
  -2  -8   6    4.92    0.53
  -2   8   6    5.16    0.59
   2   8  -5   14.86    0.96
  -2   8   5   14.10    0.96
   2   8  -4    6.39    0.63
  -2   8   4    7.32    0.66
   2   8  -3   80.26    3.23
  -2   8   3   87.08    3.29
   2   8  -2   34.18    1.54
   2   8  -2   36.00    1.61
  -2   8   2   33.66    1.62
   2   8  -1   84.53    3.21
   2   8  -1   81.05    3.21
  -2   8   1   86.35    3.26
   2   8   0   22.76    1.16
  -2   8   0   19.84    1.14
   2   8   1   12.21    0.81
  -2  -8  -1   11.64    0.84
   2   8   2    3.99    0.53
  -2  -8  -2    3.53    0.51
  -2   8  -2    4.46    0.50
   2   8   3    5.67    0.59
  -2  -8  -3    4.43    0.55
  -2   8  -3    4.59    0.51
   2   8   4   52.93    2.25
  -2  -8  -4   48.23    2.22
  -2  -8  -5   19.96    1.19
  -2  -8  -6    8.12    0.74
  -2  -8  -7    9.76    0.81
   2   8   7   11.23    0.81
  -2  -8  -8   36.10    1.78
   2   8   8   36.73    1.70
  -2  -8  -9   80.43    3.21
  -2   8  -9   79.09    3.18
   2   8   9   77.40    3.11
   2   8  10    4.56    0.51
  -2  -8 -10    5.11    0.59
  -2   8 -10    4.61    0.56
   2   8  11    9.67    0.70
  -2  -8 -11    9.24    0.74
  -2  -8 -11    8.68    0.67
   2   8  12    7.15    0.61
  -2  -8 -12    7.01    0.59
   2   8  13    0.14    0.27
   2   8  13    0.13    0.24
  -2  -8 -13    0.15    0.26
   2   8  14    1.72    0.35
   2   8  14    1.63    0.32
  -2  -8 -14    1.17    0.30
   2   8  15    5.64    0.46
  -2  -8 -15    5.24    0.43
  -2  -8 -15    4.71    0.45
  -2  -8 -15    3.99    0.40
   2   8  16   10.57    0.56
  -2  -8 -16   10.49    0.54
  -2   9  16    0.27    0.16
  -2   9  15   12.64    0.69
  -2   9  14   26.32    1.22
   2  -9 -13    4.03    0.44
   2   9 -13    4.02    0.46
  -2   9  13    4.93    0.50
   2  -9 -13    5.34    0.54
  -2   9  13    3.86    0.46
   2  -9 -12    1.72    0.36
   2   9 -12    1.88    0.37
   2  -9 -12    2.61    0.47
  -2   9  12    1.68    0.37
   2   9 -12    2.33    0.50
  -2   9  12    2.27    0.40
  -2   9  11    4.28    0.53
   2  -9 -10   11.26    0.81
  -2   9  10   10.78    0.85
   2   9 -10   12.17    0.97
   2   9 -10   11.12    0.82
   2  -9  -9    9.66    0.76
   2   9  -9    9.30    0.76
   2   9  -9    9.91    0.87
   2  -9  -8   21.10    1.25
  -2   9   8   25.88    1.38
   2   9  -8   24.45    1.42
   2   9  -7  169.41    6.10
  -2   9   7  176.69    6.13
   2   9  -7  171.17    6.18
   2   9  -6   27.39    1.48
  -2   9   6   26.68    1.47
   2   9  -5   52.12    2.34
  -2   9   5   56.27    2.40
   2   9  -4   18.92    1.12
  -2   9   4   17.70    1.12
   2   9  -3    0.08    0.34
  -2   9   3   -0.09    0.33
  -2   9   2    3.30    0.49
   2   9  -2    3.45    0.50
   2   9  -1   64.98    2.58
   2   9  -1   61.94    2.61
   2   9  -1   65.56    2.65
  -2   9   1   69.48    2.67
  -2   9   1   59.23    2.64
   2   9   0   -0.31    0.39
   2   9   0    0.11    0.43
   2   9   0    0.07    0.28
  -2   9   0    0.29    0.31
   2   9   1    0.87    0.37
  -2   9  -1    1.14    0.33
   2   9   2    6.46    0.63
  -2  -9  -2    7.32    0.68
  -2   9  -2    6.18    0.60
   2   9   3   46.51    2.09
  -2  -9  -3   45.48    2.10
   2   9   4    0.46    0.36
  -2  -9  -4    0.19    0.31
   2   9   5   37.68    1.83
  -2  -9  -5   37.03    1.83
   2   9   5   38.92    1.80
  -2  -9  -6   20.87    1.25
   2   9   6   21.27    1.19
  -2  -9  -7    7.60    0.73
   2   9   7    8.28    0.70
   2   9   8    1.94    0.39
  -2  -9  -8    0.94    0.37
   2   9   9    8.00    0.69
  -2  -9  -9    9.71    0.79
  -2   9  -9    8.99    0.78
   2   9  10   38.57    1.75
  -2  -9 -10   39.73    1.84
  -2   9 -10   38.91    1.83
  -2   9 -11   18.65    1.06
   2   9  11   17.96    1.04
   2   9  12    0.04    0.27
   2   9  12   -0.03    0.23
   2   9  13    0.51    0.27
   2   9  13    0.23    0.23
   2   9  14   65.69    2.37
  -2  -9 -14   56.83    2.25
   2   9  15   70.83    2.48
  -2  -9 -15   71.89    2.51
  -2  10  15   50.77    1.90
  -2  10  14    0.02    0.19
   2 -10 -13   16.74    0.95
  -2  10  13   15.23    0.87
   2 -10 -12    3.98    0.46
   2 -10 -12    5.73    0.58
   2  10 -12    5.09    0.61
  -2  10  12    4.07    0.52
   2 -10 -11   11.07    0.77
  -2  10  11   13.23    0.86
   2  10 -11   12.61    0.94
  -2  10  10    2.43    0.44
   2 -10  -9    4.95    0.55
  -2  10   9    4.88    0.58
   2  10  -9    6.55    0.71
   2 -10  -8   94.33    3.76
  -2  10   8  100.62    3.87
   2  10  -8  100.37    3.95
   2 -10  -7    2.07    0.43
   2  10  -7    3.01    0.56
   2  10  -6   54.00    2.37
   2 -10  -6   49.79    2.25
  -2  10   6   52.96    2.33
   2  10  -6   52.34    2.40
   2  10  -5  154.38    5.67
  -2  10   5  158.37    5.67
  -2 -10   5  158.15    5.62
   2 -10  -5  143.39    5.57
   2  10  -4    1.00    0.38
   2 -10  -4    1.16    0.36
  -2  10   4    1.11    0.34
   2  10  -3   26.80    1.42
   2  10  -3   27.83    1.46
   2 -10  -3   24.14    1.34
  -2  10   3   28.75    1.45
   2  10  -2    5.25    0.60
  -2  10   2    4.78    0.56
   2  10  -2    5.34    0.61
   2  10  -1    2.20    0.46
   2  10  -1    1.95    0.46
   2 -10  -1    2.86    0.45
   2  10   0    3.39    0.52
   2  10   0    2.61    0.49
   2  10   0    2.95    0.44
   2 -10   0    4.22    0.50
   2  10   1    7.56    0.68
   2  10   2   76.95    3.02
  -2 -10  -2   71.34    3.05
   2  10   2   73.88    3.01
   2  10   3    0.57    0.31
   2  10   3    0.35    0.32
  -2 -10  -3    0.54    0.37
   2  10   4  100.69    3.89
  -2 -10  -4   97.37    3.90
   2  10   4   99.81    3.85
   2  10   5   45.97    2.10
  -2 -10  -5   43.83    2.09
   2  10   5   46.03    2.05
   2  10   6    0.43    0.29
   2  10   6    0.47    0.36
  -2 -10  -6    0.24    0.32
   2  10   7   53.98    2.37
  -2 -10  -7   50.82    2.35
   2  10   7   56.79    2.35
   2  10   8    1.82    0.37
  -2 -10  -8    1.63    0.40
  -2  10  -8    1.55    0.45
   2  10   8    1.78    0.40
   2  10   9    4.74    0.52
  -2 -10  -9    6.07    0.62
   2  10   9    5.66    0.63
   2  10  10   89.57    3.42
  -2  10 -10   89.19    3.47
   2  10  11   11.02    0.74
   2  10  11   11.17    0.78
  -2  10 -11   10.20    0.74
   2  10  12   -0.03    0.26
   2  10  12    0.12    0.24
   2  10  13  106.47    3.88
   2  10  14    3.92    0.39
   2  10  15    4.39    0.34
  -2  11  14   17.80    0.82
  -2  11  13   12.88    0.72
   2  11 -12   23.23    1.20
  -2  11  12   19.48    1.03
   2 -11 -11   15.14    0.97
  -2  11  11   17.49    1.01
   2  11 -11   15.41    1.03
  -2  11  11   15.84    0.91
   2 -11 -10    0.03    0.27
   2  11 -10    0.09    0.34
  -2  11   9   29.69    1.49
  -2  11   8    7.85    0.70
   2 -11  -7    7.70    0.70
  -2  11   7    8.63    0.74
   2  11  -7    9.51    0.84
   2  11  -6   14.83    1.03
   2 -11  -6   12.18    0.89
  -2  11   6   14.65    0.98
   2  11  -6   14.09    1.04
   2 -11  -5   -0.13    0.31
   2  11  -4    0.19    0.35
   2 -11  -4    0.08    0.32
   2  11  -3   52.71    2.41
   2  11  -3   55.24    2.45
   2 -11  -3   53.78    2.35
  -2  11   3   61.13    2.45
   2  11  -2   75.51    3.16
   2  11  -2   78.87    3.17
   2 -11  -2   77.03    3.08
  -2  11   2   78.53    3.20
   2  11  -1    5.39    0.65
   2 -11  -1    5.55    0.57
   2  11  -1    6.66    0.60
  -2  11   1    5.56    0.63
   2  11   0  145.69    5.55
   2  11   0  154.10    5.58
  -2  11   0  145.00    5.52
   2  11   0  159.76    5.54
   2  11   1  156.22    5.66
  -2  11  -1  143.48    5.56
   2  11   1  163.77    5.64
   2  11   2   52.46    2.26
   2  11   2   51.11    2.26
   2  11   3    2.04    0.41
   2  11   3    2.22    0.44
  -2 -11  -3    1.72    0.43
   2  11   4    0.09    0.29
   2  11   4    0.57    0.35
  -2 -11  -4    0.78    0.34
   2  11   5    6.07    0.65
  -2 -11  -5    5.80    0.64
   2  11   5    5.61    0.60
   2  11   6   57.47    2.40
   2  11   6   53.64    2.39
  -2 -11  -6   55.38    2.42
   2  11   7   24.62    1.33
   2  11   7   26.29    1.40
  -2 -11  -7   25.54    1.39
  -2  11  -7   29.21    1.50
   2  11   8    1.46    0.34
   2  11   8    1.09    0.33
   2  11   9    0.92    0.34
  -2  11  -9    1.50    0.39
   2  11   9    0.70    0.30
   2  11  10   71.83    2.78
   2  11  10   71.04    2.82
  -2  11 -10   70.35    2.81
   2  11  11    2.76    0.40
  -2  11 -11    3.04    0.40
   2  11  11    3.21    0.39
   2  11  12    0.30    0.23
   2  11  13    1.02    0.25
   2  11  14   17.63    0.81
  -2  12  13    2.59    0.27
  -2  12  12    9.86    0.60
   2  12 -11    0.33    0.32
  -2  12  11    0.30    0.22
   2 -12 -10    5.53    0.56
   2  12 -10    7.26    0.66
  -2  12  10    5.83    0.53
  -2  12  10    5.87    0.60
   2 -12  -9    3.70    0.49
   2 -12  -9    4.01    0.47
   2  12  -9    4.22    0.56
  -2  12   9    4.02    0.54
  -2  12   9    3.44    0.44
   2 -12  -8    7.01    0.63
   2  12  -8    8.87    0.76
  -2  12   8    8.50    0.66
  -2  12   7    0.26    0.25
   2  12  -6    8.53    0.79
   2  12  -5   13.10    0.96
   2 -12  -5   11.69    0.84
   2  12  -4   17.46    1.10
   2 -12  -4   17.08    1.03
   2  12  -3   20.09    1.20
   2 -12  -3   19.16    1.12
   2  12  -3   19.10    1.19
  -2  12   3   21.40    1.26
   2  12  -2    6.71    0.73
   2 -12  -2    7.54    0.65
   2  12  -2    7.55    0.73
  -2  12   2    7.73    0.73
   2  12  -1   46.80    2.15
   2  12  -1   44.54    2.10
  -2  12   1   48.79    2.13
   2  12   0   33.78    1.71
   2  12   0   34.24    1.70
  -2  12   0   33.56    1.64
   2  12   0   34.47    1.63
   2  12   1   -0.05    0.47
   2  12   1    0.12    0.29
   2  12   2    0.58    0.39
   2  12   2    0.54    0.30
   2  12   3   18.28    1.08
   2  12   3   16.70    1.04
   2  12   4   24.11    1.24
   2  12   4   21.87    1.21
   2  12   5    3.66    0.48
  -2 -12  -5    4.32    0.54
   2  12   5    4.15    0.48
   2  12   6    7.51    0.62
   2  12   6    6.63    0.61
   2  12   7    1.11    0.34
   2  12   7    0.79    0.30
   2  12   8  141.50    5.13
   2  12   8  141.52    5.16
  -2  12  -8  144.69    5.23
   2  12   9   26.69    1.34
   2  12   9   31.66    1.41
  -2  12  -9   29.46    1.42
   2  12  10    0.57    0.28
  -2  12 -10    0.39    0.28
   2  12  10    0.06    0.23
   2  12  11    4.29    0.42
  -2  12 -11    4.06    0.42
   2  12  12   49.91    1.94
   2  12  13   16.46    0.76
  -2  13  12    2.38    0.25
  -2  13  11    0.68    0.21
   2  13 -10    1.21    0.35
  -2  13  10    0.73    0.24
   2  13  -9    1.10    0.36
  -2  13   9    1.09    0.27
   2 -13  -8   -0.04    0.27
   2  13  -8   -0.04    0.31
  -2  13   8   -0.24    0.35
  -2  13   8    0.09    0.22
   2 -13  -7   12.03    0.83
  -2  13   7   12.52    0.88
   2  13  -7   13.88    0.94
  -2  13   7   10.48    0.72
   2 -13  -6    1.47    0.37
   2  13  -6    1.79    0.45
  -2  13   6    1.47    0.41
   2 -13  -5   23.42    1.22
   2  13  -5   23.01    1.28
  -2  13   5   23.42    1.32
   2  13  -5   22.19    1.32
   2  13  -4   12.19    0.88
   2 -13  -4   11.47    0.82
   2  13  -4   13.04    0.92
  -2  13   4   13.88    0.95
   2  13  -3    6.69    0.65
   2 -13  -3    6.48    0.59
   2  13  -3    6.18    0.65
  -2  13   3    7.75    0.71
   2  13  -2    2.98    0.50
  -2  13   2    3.90    0.53
   2  13  -1    8.34    0.72
  -2  13   1    7.94    0.70
   2  13   0    7.99    0.71
   2  13   1   64.03    2.57
   2  13   2   30.90    1.48
   2  13   3    5.28    0.54
   2  13   3    4.45    0.55
   2  13   4    2.04    0.41
   2  13   4    1.30    0.34
   2  13   5    0.90    0.33
  -2  13  -5    1.63    0.44
   2  13   6    0.50    0.30
  -2  13  -6    0.62    0.34
   2  13   6    0.45    0.27
   2  13   7   37.74    1.65
   2  13   7   37.73    1.67
  -2  13  -7   38.57    1.76
   2  13   8    1.06    0.29
  -2  13  -8    1.04    0.32
   2  13   9   12.30    0.73
  -2  13  -9   10.42    0.71
   2  13  10    2.50    0.33
  -2  13 -10    2.77    0.35
   2  13  11    0.53    0.21
   2  13  12    3.28    0.28
   2  14 -10    0.86    0.29
   2  14  -9    0.42    0.28
   2  14  -8    5.55    0.57
   2  14  -7    9.21    0.73
   2  14  -6    0.04    0.32
  -2  14   6   -0.14    0.30
   2  14  -5   -0.03    0.32
   2  14  -5    0.09    0.33
  -2  14   5    0.52    0.33
   2  14  -4   22.83    1.26
   2  14  -4   25.96    1.32
  -2  14   4   27.61    1.36
   2  14  -4   28.04    1.43
   2  14  -3    6.61    0.61
   2  14  -3    6.48    0.62
  -2  14   3    7.89    0.66
   2  14  -2    7.58    0.64
   2  14  -2    5.45    0.57
  -2  14   2    6.86    0.61
   2  14  -1   18.70    1.12
   2  14  -1   19.65    1.08
   2  14   0   24.38    1.31
   2  14   0   25.08    1.27
   2  14   1   15.95    0.98
   2  14   2    0.15    0.31
  -2  14  -2    0.30    0.36
   2  14   3    7.02    0.62
  -2  14  -3    8.86    0.74
   2  14   4    5.66    0.56
  -2  14  -4    6.91    0.66
   2  14   5    2.13    0.37
  -2  14  -5    2.51    0.44
   2  14   6   10.24    0.70
  -2  14  -6   12.18    0.79
   2  14   7    0.10    0.23
  -2  14  -7    0.03    0.25
   2  14   8   29.68    1.21
  -2  14  -8   30.12    1.28
   2  14   9    6.77    0.45
  -2  14  -9    7.33    0.50
   2  14  10   14.30    0.67
   2  15  -9    0.51    0.24
   2  15  -8   -0.22    0.29
   2  15  -7   -0.37    0.31
   2  15  -6    4.68    0.51
   2  15  -5    9.37    0.70
   2  15  -4    0.18    0.31
   2  15  -3   35.43    1.60
   2  15  -3   38.21    1.63
   2  15  -2   14.29    0.83
   2  15  -2   13.85    0.83
  -2  15   2   15.00    0.82
   2  15  -1    7.95    0.64
   2  15  -1    9.34    0.64
   2  15   0    5.85    0.55
  -2  15   0    8.68    0.63
   2  15   1   11.75    0.76
  -2  15  -1   13.48    0.83
   2  15   2    9.01    0.65
  -2  15  -2   10.62    0.73
   2  15   3    0.21    0.26
  -2  15  -3    0.17    0.27
   2  15   4    1.70    0.32
  -2  15  -4    2.05    0.37
   2  15   5   -0.24    0.29
  -2  15  -5    0.32    0.27
   2  15   6   18.62    0.91
  -2  15  -6   23.57    1.05
  -2  15  -7   15.65    0.81
  -2  15  -8    0.52    0.21
   2  16  -6   17.09    0.84
   2  16  -5   50.43    1.98
   2  16  -4    0.13    0.25
   2  16  -3   49.74    2.01
   2  16  -2    0.86    0.32
  -2  16   1    8.79    0.50
   2  16  -1   10.83    0.69
  -2  16   0    0.21    0.20
  -2 -16   0    0.65    0.21
   2  16   1   13.62    0.73
  -2  16  -1   18.41    0.82
  -2  16  -2    4.29    0.40
  -2  16  -3   -0.25    0.22
  -2  16  -4   28.70    1.22
  -2  16  -5    0.21    0.20
  -2  16  -6    0.51    0.19
   3   0 -16  140.71    4.90
   3   0 -16  141.11    4.89
   3   0 -15   -0.08    0.22
   3   0 -15   -0.21    0.23
   3   0 -15    0.20    0.21
   3   0 -14   74.59    2.85
   3   0 -14   73.61    2.88
   3   0 -13    0.14    0.26
  -3   0  13   -0.16    0.27
  -3   0  12   41.85    1.89
  -3   0  12   43.56    1.88
  -3   0  11    0.08    0.30
  -3   0  11   -0.08    0.27
  -3   0  10   17.38    1.07
  -3   0   9    0.27    0.33
  -3   0   8   13.55    0.94
  -3   0   8   13.72    0.97
  -3   0   7   -0.05    0.36
  -3   0   6   16.78    1.09
  -3   0   5   -0.14    0.38
  -3   0   4   13.46    0.96
  -3   0   3   -0.19    0.32
   3   0  -2    1.86    0.43
  -3   0   2    2.81    0.48
  -3   0   1    0.32    0.32
   3   0   0    0.42    0.30
  -3   0   0    0.18    0.35
   3   0   1    0.26    0.34
  -3   0  -1   -0.05    0.30
   3   0   2   23.34    1.29
  -3   0  -2   22.76    1.30
   3   0   3    0.09    0.33
  -3   0  -3    0.22    0.33
   3   0   4   41.63    1.89
   3   0   4   39.00    1.83
  -3   0  -4   40.52    1.90
   3   0   5   -0.04    0.34
  -3   0  -5    0.13    0.33
   3   0   6  526.66   17.90
  -3   0  -6  530.56   17.88
   3   0   7    0.35    0.37
   3   0   8    6.65    0.63
  -3   0  -8    4.87    0.70
  -3   0  -8    4.76    0.67
   3   0   9   -0.04    0.32
  -3   0  -9    0.52    0.35
  -3   0 -10    5.99    0.73
  -3   0 -10    6.23    0.77
  -3   0 -11   -0.18    0.39
  -3   0 -12    1.45    0.43
  -3   0 -12    1.30    0.48
  -3   0 -12    2.08    0.42
  -3   0 -13   -0.15    0.31
  -3   0 -13   -0.15    0.29
  -3   0 -14    4.58    0.49
  -3   0 -15   -0.10    0.26
   3   1 -16    8.81    0.55
   3  -1 -16    9.80    0.58
   3   1 -16   10.27    0.57
   3  -1 -16   10.63    0.60
   3   1 -15   -0.05    0.21
   3  -1 -15   -0.12    0.20
   3   1 -15    0.34    0.24
   3   1 -15   -0.13    0.21
   3  -1 -15    0.37    0.23
   3  -1 -14    4.26    0.44
   3   1 -14    4.59    0.49
  -3   1  14    4.11    0.45
   3   1 -14    3.83    0.44
   3  -1 -14    4.17    0.47
   3  -1 -13    4.05    0.46
   3   1 -13    4.96    0.53
  -3   1  13    4.23    0.47
  -3  -1  13    4.21    0.46
  -3   1  12   12.94    0.86
  -3  -1  12   13.26    0.84
  -3   1  12   13.94    0.88
  -3  -1  12   11.04    0.78
  -3   1  11    7.39    0.66
  -3   1  11    6.19    0.62
  -3   1  10    7.27    0.67
  -3  -1  10    6.42    0.64
  -3  -1   9   34.78    1.67
  -3   1   9   33.42    1.67
  -3  -1   9   34.39    1.68
  -3  -1   8    9.72    0.81
  -3   1   8    9.26    0.80
  -3   1   7   89.44    3.60
  -3  -1   7   94.00    3.62
  -3   1   7   89.54    3.61
  -3   1   6   31.47    1.61
  -3  -1   6   30.23    1.59
  -3   1   5   81.98    3.30
  -3  -1   5   80.32    3.28
  -3   1   4    7.87    0.74
  -3  -1   4    8.98    0.78
  -3   1   3    8.19    0.74
  -3  -1   3    8.32    0.75
  -3   1   2    1.88    0.45
  -3  -1   2    1.52    0.40
   3   1  -1   92.47    3.71
  -3   1   1   97.60    3.79
  -3  -1   1  100.29    3.82
   3  -1   0    6.62    0.64
   3   1   0    7.07    0.67
  -3   1   0    6.84    0.67
  -3  -1   0    7.96    0.72
   3  -1   1    2.70    0.49
   3   1   1    3.27    0.50
  -3   1  -1    2.89    0.48
  -3  -1  -1    3.45    0.52
   3  -1   2   33.11    1.56
   3   1   2   30.42    1.54
  -3   1  -2   29.83    1.55
  -3  -1  -2   27.58    1.52
   3  -1   3    9.92    0.79
   3   1   3    9.58    0.79
   3   1   3    9.49    0.75
  -3   1  -3    9.44    0.79
  -3  -1  -3   10.90    0.83
   3  -1   4   92.41    3.60
   3   1   4   96.65    3.65
   3  -1   4   87.49    3.51
  -3   1  -4   91.91    3.61
  -3  -1  -4   92.96    3.63
   3  -1   5   10.10    0.80
   3   1   5   10.83    0.84
  -3  -1  -5   10.72    0.83
  -3  -1  -5   10.37    0.78
   3  -1   6   50.36    2.13
   3   1   6   49.07    2.15
  -3   1  -6   44.98    2.11
  -3  -1  -6   46.33    2.13
  -3   1  -6   44.57    2.09
   3  -1   7  170.29    6.19
   3   1   7  174.27    6.25
  -3   1  -7  171.04    6.25
  -3  -1  -7  174.73    6.26
  -3   1  -7  176.10    6.25
   3   1   7  165.22    6.12
   3  -1   8   59.48    2.53
   3   1   8   64.15    2.61
  -3   1  -8   62.03    2.65
  -3  -1  -8   59.66    2.63
  -3   1  -8   58.63    2.61
  -3   1  -8   63.02    2.64
   3   1   9   91.89    3.68
  -3   1  -9   96.59    3.80
  -3   1  -9   98.81    3.78
   3   1  10   33.75    1.64
  -3   1 -10   34.19    1.77
  -3  -1 -10   33.70    1.75
  -3   1 -10   34.64    1.78
  -3   1 -10   36.55    1.74
  -3  -1 -10   40.37    1.79
  -3  -1 -11    5.57    0.62
  -3  -1 -12   24.15    1.31
  -3   1 -12   21.95    1.29
  -3  -1 -12   22.47    1.29
  -3   1 -12   26.10    1.34
  -3  -1 -12   24.66    1.28
  -3  -1 -13    0.18    0.28
  -3   1 -13    0.45    0.33
  -3  -1 -13    0.25    0.29
  -3   1 -13    0.48    0.29
  -3  -1 -13    0.60    0.31
  -3   1 -14    0.16    0.33
  -3  -1 -14    0.09    0.34
  -3   1 -15    1.85    0.32
  -3  -1 -15    1.76    0.30
  -3  -1 -16   18.63    0.86
   3   2 -16    0.03    0.16
   3  -2 -16   -0.02    0.18
   3   2 -16   -0.02    0.18
   3   2 -15    0.02    0.20
   3   2 -15   -0.08    0.24
   3   2 -15    0.12    0.19
   3  -2 -15   -0.52    0.29
   3   2 -14   20.03    1.03
   3   2 -14   19.82    1.05
  -3   2  14   18.83    0.98
   3   2 -14   19.30    1.03
   3  -2 -13   11.75    0.73
   3   2 -13   11.36    0.81
  -3   2  13   12.04    0.78
   3   2 -13   11.29    0.78
  -3   2  12    3.48    0.46
  -3  -2  12    2.55    0.40
  -3   2  11    8.65    0.73
  -3   2  11    9.77    0.75
  -3   2  10   12.34    0.89
  -3   2  10   14.14    0.94
  -3  -2  10   13.60    0.93
  -3  -2   9    0.42    0.37
  -3   2   9    1.30    0.38
  -3  -2   8  126.32    4.67
  -3   2   8  120.49    4.68
  -3  -2   7    7.27    0.72
  -3   2   7    7.75    0.73
  -3   2   6    4.72    0.61
  -3  -2   6    5.60    0.62
  -3   2   6    4.83    0.60
  -3   2   5    0.05    0.34
  -3  -2   5   -0.05    0.34
  -3   2   4    0.05    0.34
  -3  -2   4   -0.05    0.35
  -3   2   3    8.11    0.75
  -3  -2   3    7.62    0.72
   3   2  -3    6.72    0.66
   3   2  -2    1.53    0.41
  -3   2   2    2.59    0.49
  -3  -2   2    1.55    0.43
   3   2  -1   11.44    0.84
  -3   2   1   11.82    0.91
  -3  -2   1   12.39    0.91
   3   2   0    8.66    0.74
  -3   2   0    8.83    0.79
  -3  -2   0    9.69    0.82
   3  -2   1   -0.33    0.38
   3   2   1    0.09    0.31
  -3   2  -1   -0.14    0.37
  -3  -2  -1   -0.05    0.31
   3   2   2   30.49    1.57
   3   2   2   28.97    1.49
  -3   2  -2   33.31    1.63
  -3  -2  -2   31.56    1.61
   3  -2   2   32.02    1.56
   3  -2   3   23.25    1.28
   3   2   3   23.82    1.32
  -3   2  -3   23.99    1.34
  -3  -2  -3   23.34    1.32
   3  -2   4    1.78    0.43
   3   2   4    1.20    0.42
  -3   2  -4    1.77    0.42
  -3  -2  -4    1.58    0.41
   3  -2   5   -0.12    0.32
   3   2   5    0.05    0.34
  -3  -2  -5   -0.15    0.30
  -3  -2  -5   -0.09    0.31
   3  -2   6  133.02    4.81
   3   2   6  133.34    4.90
  -3  -2  -6  124.71    4.80
  -3  -2  -6  134.33    4.83
  -3   2  -6  124.04    4.78
   3   2   6  127.14    4.76
   3   2   7   85.45    3.43
  -3  -2  -7   89.18    3.42
  -3   2  -7   83.37    3.39
  -3   2  -7   88.64    3.43
   3   2   7   80.41    3.28
   3   2   8    7.44    0.72
  -3  -2  -8    7.15    0.70
  -3   2  -8    6.31    0.69
  -3   2  -8    6.58    0.67
   3   2   9    4.65    0.58
  -3   2  -9    4.45    0.63
  -3   2  -9    4.65    0.58
   3   2  10    5.67    0.59
  -3  -2 -10    5.90    0.65
  -3  -2 -10    6.69    0.66
  -3   2 -10    5.19    0.62
  -3  -2 -11    1.33    0.39
  -3   2 -11    0.60    0.38
  -3  -2 -12    0.76    0.36
  -3   2 -12    0.79    0.37
  -3  -2 -12    0.70    0.33
  -3   2 -12    1.90    0.41
  -3  -2 -12    0.99    0.33
  -3  -2 -13    2.08    0.39
  -3   2 -13    1.60    0.39
  -3  -2 -13    1.84    0.38
  -3  -2 -13    2.20    0.37
  -3  -2 -14   43.69    1.81
  -3   2 -14   42.09    1.83
  -3  -2 -14   41.97    1.80
  -3  -2 -15    0.42    0.24
  -3  -2 -16    0.15    0.18
   3  -3 -16    0.04    0.16
   3   3 -16    0.09    0.18
   3   3 -15   37.10    1.57
   3  -3 -15   37.75    1.57
   3   3 -14   11.40    0.70
   3   3 -14   12.09    0.77
  -3   3  14   10.24    0.68
   3   3 -14   11.97    0.72
   3   3 -13    1.44    0.35
  -3   3  13    1.07    0.31
   3   3 -13    1.92    0.36
  -3   3  12   14.91    0.94
   3   3 -12   16.46    0.98
  -3   3  11    0.42    0.30
  -3   3  10   61.31    2.64
  -3   3  10   62.00    2.65
  -3  -3  10   67.11    2.65
   3  -3  -9   43.63    2.03
  -3  -3   9   38.71    1.85
  -3   3   9   40.11    1.90
   3  -3  -8   59.18    2.60
  -3  -3   8   56.11    2.48
  -3   3   8   60.54    2.54
   3  -3  -7   28.81    1.51
  -3  -3   7   25.25    1.40
  -3   3   7   25.34    1.42
  -3  -3   6    0.55    0.38
   3  -3  -6    1.17    0.42
  -3   3   6    0.98    0.38
  -3  -3   5   -0.38    0.41
  -3   3   5    0.49    0.35
  -3   3   4   91.88    3.64
  -3  -3   4   90.32    3.63
  -3   3   4   91.15    3.64
  -3   3   3    4.09    0.56
  -3  -3   3    3.07    0.52
  -3   3   3    4.02    0.57
   3   3  -2   58.63    2.46
  -3   3   2   55.41    2.51
  -3  -3   2   60.74    2.57
   3   3  -1   42.13    1.95
  -3   3   1   47.31    2.08
  -3  -3   1   41.69    2.02
   3   3   0    5.12    0.58
   3   3   0    5.32    0.57
  -3   3   0    5.96    0.65
  -3  -3   0    5.91    0.66
   3   3   1    1.13    0.36
  -3   3  -1    1.31    0.41
  -3  -3  -1    1.73    0.44
   3   3   2    4.09    0.56
  -3   3  -2    5.13    0.62
  -3  -3  -2    5.19    0.60
   3   3   3    0.69    0.39
  -3   3  -3    0.40    0.41
  -3  -3  -3    0.86    0.38
   3   3   4   23.98    1.32
  -3  -3  -4   21.24    1.28
   3   3   5   20.24    1.23
  -3  -3  -5   20.35    1.22
   3   3   5   20.41    1.15
   3   3   6   12.22    0.90
  -3  -3  -6    9.72    0.79
  -3   3  -6    9.21    0.75
  -3   3  -6    9.44    0.80
   3   3   6    9.66    0.75
   3   3   7   56.76    2.38
  -3   3  -7   52.41    2.31
  -3   3  -8   14.03    0.99
  -3   3  -8   12.24    0.94
   3   3   9   64.87    2.70
  -3  -3  -9   61.26    2.66
  -3   3  -9   63.22    2.70
  -3   3  -9   70.71    2.74
   3   3   9   59.24    2.54
   3   3  10    8.15    0.71
  -3  -3 -10    7.29    0.69
  -3   3 -10    8.80    0.75
  -3  -3 -10   10.13    0.77
   3   3  11    8.08    0.68
  -3  -3 -11    9.53    0.76
  -3   3 -11    8.95    0.77
   3   3  12    0.50    0.27
  -3  -3 -12    0.49    0.32
  -3   3 -12    0.25    0.37
  -3   3 -12    0.28    0.29
  -3  -3 -12    0.20    0.25
  -3  -3 -13   12.98    0.85
  -3   3 -13   14.81    0.93
  -3  -3 -13   13.88    0.87
  -3  -3 -13   14.96    0.83
  -3  -3 -14    0.99    0.30
  -3  -3 -14    0.83    0.29
  -3  -3 -15    0.35    0.22
   3  -4 -16    2.09    0.24
   3   4 -16    1.82    0.24
   3   4 -15    1.55    0.29
   3  -4 -15    1.70    0.27
   3   4 -14    0.25    0.25
  -3   4  14    0.28    0.23
   3  -4 -13    0.36    0.24
   3   4 -13    0.44    0.30
  -3   4  13    0.52    0.28
   3  -4 -12    0.89    0.28
  -3   4  12    1.87    0.36
   3   4 -12    1.61    0.35
  -3   4  11  133.35    4.95
   3   4 -11  135.16    4.93
   3  -4 -10    5.74    0.65
  -3   4  10    3.60    0.51
  -3   4  10    5.03    0.56
  -3  -4   9    8.86    0.73
  -3   4   9    8.66    0.76
   3  -4  -9   10.50    0.87
  -3  -4   8   21.45    1.23
   3  -4  -8   21.76    1.30
  -3   4   8   20.17    1.24
  -3   4   8   21.64    1.26
   3   4  -7    1.47    0.39
   3  -4  -7    1.89    0.44
  -3  -4   7    0.54    0.40
  -3   4   7    1.06    0.38
  -3   4   7    0.99    0.37
   3   4  -6    6.11    0.64
  -3  -4   6    4.43    0.58
   3  -4  -6    5.52    0.63
  -3   4   6    5.33    0.62
  -3   4   6    5.94    0.63
   3   4  -5    0.13    0.33
  -3  -4   5   -0.28    0.34
  -3   4   5    0.05    0.31
  -3   4   5   -0.05    0.32
   3  -4  -5    0.23    0.32
  -3  -4   4   20.35    1.24
  -3   4   4   19.86    1.23
   3   4  -4   21.77    1.20
   3   4  -3   56.83    2.38
  -3  -4   3   56.24    2.46
  -3   4   3   53.47    2.43
   3   4  -2   46.11    2.06
  -3  -4   2   44.15    2.11
  -3   4   2   47.23    2.12
   3   4  -1   41.55    1.86
  -3   4   1   37.19    1.87
  -3  -4   1   38.61    1.90
  -3   4   1   40.02    1.88
   3   4   0   66.47    2.81
  -3   4   0   70.73    2.90
  -3  -4   0   73.82    2.96
  -3   4   0   65.55    2.83
   3   4   1   22.20    1.25
  -3   4  -1   21.35    1.26
  -3  -4  -1   22.91    1.32
  -3   4  -1   20.31    1.21
   3   4   2    3.03    0.48
  -3  -4  -2    2.98    0.52
  -3   4  -2    3.01    0.47
   3   4   3    3.21    0.50
  -3  -4  -3    3.48    0.54
   3   4   4    0.36    0.29
   3   4   4    0.57    0.39
  -3  -4  -4   -0.05    0.33
  -3   4  -4    0.09    0.31
   3   4   5   21.43    1.26
  -3  -4  -5   19.91    1.24
  -3   4  -5   21.05    1.23
   3   4   5   20.33    1.16
   3   4   6   12.15    0.93
  -3  -4  -6   10.82    0.86
  -3   4  -6   10.39    0.82
  -3   4  -6   12.46    0.90
   3   4   7    0.35    0.36
  -3   4  -7    0.09    0.36
  -3  -4  -7    0.04    0.29
  -3   4  -7    0.37    0.35
   3   4   8    6.58    0.70
  -3   4  -8    5.98    0.67
  -3   4  -8    7.43    0.69
   3   4   9    4.34    0.49
   3   4   9    4.79    0.59
  -3  -4  -9    4.44    0.57
  -3   4  -9    6.04    0.63
  -3  -4 -10    2.12    0.43
  -3   4 -10    2.22    0.46
   3   4  11   41.70    1.88
  -3  -4 -11   42.96    1.92
  -3   4 -11   42.27    1.99
  -3  -4 -11   43.87    1.88
   3   4  12   36.32    1.62
  -3  -4 -12   37.57    1.70
  -3  -4 -12   38.52    1.63
   3   4  13    1.07    0.26
  -3  -4 -13    1.40    0.32
  -3  -4 -13    1.59    0.34
  -3  -4 -14    9.70    0.65
  -3  -4 -14   11.19    0.68
  -3  -4 -15    9.35    0.56
   3  -5 -15    3.75    0.34
   3   5 -15    4.46    0.39
   3   5 -14    1.41    0.31
  -3   5  14    1.57    0.29
   3  -5 -14    1.12    0.26
   3  -5 -13    6.44    0.49
   3   5 -13    7.44    0.61
  -3   5  13    7.35    0.57
   3  -5 -12    0.46    0.25
  -3   5  12    1.01    0.31
   3  -5 -11    8.04    0.74
  -3   5  11    4.84    0.55
  -3   5  10   18.00    1.09
   3  -5 -10   18.32    1.18
   3  -5  -9   22.78    1.32
  -3   5   9   20.49    1.23
  -3   5   9   21.03    1.23
   3  -5  -8   55.53    2.47
  -3  -5   8   56.11    2.37
  -3   5   8   52.94    2.41
  -3   5   8   55.16    2.42
   3  -5  -7   -0.05    0.34
  -3   5   7    0.34    0.35
  -3   5   7    0.05    0.35
   3  -5  -6   13.20    0.97
  -3  -5   6   14.58    0.98
   3   5  -6   13.77    0.92
  -3   5   6   13.13    0.96
  -3   5   6   12.74    0.97
  -3   5   6   15.58    1.02
   3  -5  -5   35.05    1.72
  -3  -5   5   34.17    1.71
   3   5  -5   30.73    1.60
  -3   5   5   32.84    1.68
  -3   5   5   33.45    1.70
  -3  -5   4   34.94    1.78
   3   5  -4   37.57    1.75
  -3   5   4   36.71    1.81
   3  -5  -4   36.14    1.76
  -3   5   4   35.00    1.76
   3   5  -4   37.89    1.73
   3   5  -3   80.69    3.17
   3  -5  -3   78.30    3.19
  -3  -5   3   81.23    3.26
   3   5  -3   77.44    3.15
  -3   5   3   82.75    3.26
  -3   5   3   75.70    3.19
   3   5  -2   12.58    0.89
  -3  -5   2   12.85    0.94
  -3   5   2   10.88    0.88
  -3   5   2   11.66    0.89
   3   5  -1   -0.04    0.30
  -3  -5   1    0.10    0.34
  -3   5   1    0.05    0.31
   3   5   0   38.62    1.81
  -3  -5   0   38.49    1.91
  -3   5   0   37.74    1.82
   3   5   1   15.29    0.99
  -3  -5  -1   14.55    1.04
  -3   5  -1   13.16    0.93
   3   5   2   -0.04    0.28
   3   5   2   -0.05    0.32
  -3  -5  -2   -0.26    0.37
  -3   5  -2    0.43    0.31
   3   5   3    7.57    0.72
  -3  -5  -3    8.32    0.77
  -3   5  -3    7.45    0.69
   3   5   3    7.84    0.69
   3   5   4    5.88    0.65
  -3  -5  -4    5.34    0.65
  -3   5  -4    6.03    0.62
   3   5   4    5.04    0.56
   3   5   5   48.82    2.22
  -3  -5  -5   46.75    2.22
  -3   5  -5   50.16    2.20
   3   5   6    7.28    0.73
  -3  -5  -6    7.49    0.72
  -3   5  -6    8.09    0.73
   3   5   7    0.24    0.33
  -3  -5  -7    0.40    0.31
  -3   5  -7    1.08    0.37
   3   5   8    8.88    0.78
  -3   5  -8    7.95    0.75
   3   5   8    8.61    0.70
   3   5   9    3.32    0.44
   3   5   9    3.75    0.54
  -3   5  -9    3.33    0.52
  -3  -5 -10   34.79    1.56
   3   5  10   28.57    1.41
   3   5  11    0.46    0.31
  -3  -5 -11    0.07    0.27
  -3  -5 -11    0.34    0.25
   3   5  12   26.69    1.26
  -3  -5 -12   27.09    1.31
   3   5  13   14.66    0.80
  -3  -5 -13   18.73    0.93
  -3  -5 -14    5.27    0.45
  -3  -5 -14    4.71    0.43
  -3  -5 -15    6.19    0.43
   3   6 -15    0.84    0.21
   3   6 -14    0.25    0.22
  -3   6  14    0.17    0.19
   3  -6 -14    0.23    0.19
   3  -6 -13    1.14    0.25
   3   6 -13    1.41    0.32
  -3   6  13    1.31    0.29
   3  -6 -12    0.81    0.28
   3   6 -12    1.17    0.34
  -3   6  12    1.63    0.34
  -3   6  11   11.89    0.81
   3  -6 -11   12.82    0.89
  -3   6  10   39.65    1.81
   3  -6 -10   40.37    1.87
  -3   6  10   35.07    1.75
  -3   6   9    2.01    0.44
  -3   6   9    2.69    0.47
   3  -6  -9    2.59    0.49
   3  -6  -8    2.43    0.49
  -3   6   8    2.58    0.46
  -3   6   8    2.73    0.49
   3  -6  -7    0.10    0.37
  -3  -6   7   -0.13    0.38
  -3   6   7    0.25    0.35
  -3   6   7    0.19    0.35
   3  -6  -6    0.34    0.35
  -3  -6   6    0.18    0.31
  -3   6   6    0.30    0.33
  -3   6   6    0.43    0.32
   3  -6  -5    9.94    0.80
  -3  -6   5    8.66    0.77
  -3   6   5    9.49    0.80
  -3   6   5    9.04    0.81
   3   6  -5    7.65    0.69
  -3   6   5    8.82    0.78
  -3  -6   4    9.21    0.79
   3  -6  -4   10.12    0.79
  -3   6   4    8.84    0.78
   3   6  -4    8.22    0.72
  -3   6   4    9.39    0.82
  -3   6   4    8.82    0.79
   3   6  -4    9.24    0.73
   3   6  -3   50.93    2.18
  -3  -6   3   50.69    2.26
  -3   6   3   48.94    2.21
   3   6  -3   46.10    2.13
  -3   6   3   51.19    2.26
  -3   6   3   48.88    2.23
   3  -6  -3   48.95    2.19
   3   6  -2   77.23    3.05
  -3  -6   2   76.35    3.14
  -3   6   2   71.73    3.03
  -3   6   2   78.91    3.13
   3   6  -2   75.42    3.03
  -3   6   2   73.29    3.08
   3   6  -1    1.97    0.43
   3   6  -1    1.48    0.42
  -3  -6   1    1.74    0.45
  -3   6   1    1.27    0.38
  -3   6   1    2.06    0.44
  -3   6   1    1.51    0.42
   3   6   0   25.91    1.35
  -3  -6   0   24.02    1.38
  -3   6   0   20.94    1.27
   3   6   0   24.48    1.31
   3   6   1   10.51    0.84
  -3  -6  -1   11.13    0.90
   3   6   1    9.71    0.79
   3   6   2   52.95    2.29
  -3  -6  -2   48.99    2.32
   3   6   2   50.28    2.21
   3   6   3   13.33    0.95
  -3  -6  -3   12.76    0.99
  -3   6  -3   12.75    0.89
   3   6   3   14.28    0.92
   3   6   4   14.75    1.01
  -3  -6  -4   13.92    1.03
  -3   6  -4   13.66    0.95
   3   6   5    0.44    0.35
  -3  -6  -5    0.31    0.37
  -3   6  -5    1.50    0.39
   3   6   6    5.57    0.65
  -3  -6  -6    5.01    0.62
  -3   6  -6    4.70    0.59
   3   6   7    9.68    0.81
  -3  -6  -7    8.13    0.75
  -3   6  -7    9.91    0.83
   3   6   7    9.58    0.74
   3   6   8    3.45    0.44
   3   6   8    3.86    0.54
  -3   6  -8    3.87    0.55
   3   6   9    4.55    0.49
   3   6  10   -0.09    0.22
   3   6  10    0.15    0.31
  -3  -6 -10    0.10    0.24
   3   6  11    0.40    0.27
  -3  -6 -11    0.36    0.27
   3   6  12    2.09    0.33
  -3  -6 -12    1.90    0.34
   3   6  13   11.39    0.66
  -3  -6 -13   13.25    0.73
  -3  -6 -14    5.91    0.44
  -3  -6 -14    5.96    0.44
   3  -7 -14    9.78    0.54
   3   7 -14   12.76    0.65
   3  -7 -13    1.72    0.26
   3   7 -13    1.81    0.32
  -3   7  13    1.60    0.28
   3  -7 -13    1.63    0.26
   3  -7 -12    2.57    0.34
   3   7 -12    3.03    0.42
  -3   7  12    2.81    0.37
   3  -7 -11    3.69    0.41
   3   7 -11    4.38    0.51
   3  -7 -11    3.79    0.51
  -3   7  11    3.43    0.45
   3  -7 -10    6.58    0.58
   3  -7 -10    7.63    0.70
  -3   7  10    7.33    0.65
  -3   7  10    7.48    0.66
   3  -7  -9   33.21    1.70
  -3   7   9   36.69    1.71
  -3   7   9   33.60    1.67
   3  -7  -8   32.89    1.68
  -3   7   8   32.21    1.64
  -3   7   8   33.88    1.67
   3  -7  -7   -0.24    0.32
  -3   7   7    0.33    0.32
  -3   7   7    0.53    0.36
   3  -7  -6   24.76    1.41
  -3  -7   6   27.41    1.41
  -3   7   6   25.39    1.41
  -3   7   6   24.48    1.40
  -3  -7   5    4.82    0.59
   3  -7  -5    4.26    0.57
  -3   7   5    4.21    0.58
   3  -7  -4   16.30    1.07
  -3  -7   4   18.40    1.12
  -3   7   4   18.19    1.14
   3   7  -4   14.98    1.01
   3   7  -4   17.72    1.06
   3   7  -3   52.23    2.21
  -3  -7   3   50.93    2.30
  -3   7   3   50.46    2.27
  -3   7   3   53.47    2.33
   3  -7  -3   48.42    2.22
   3   7  -3   51.51    2.23
  -3   7   3   48.74    2.27
   3   7  -2   16.14    1.02
  -3   7   2   16.84    1.06
  -3  -7   2   15.68    1.08
  -3   7   2   15.50    1.05
   3   7  -2   16.11    1.02
  -3   7   2   16.39    1.09
   3   7  -1   22.31    1.30
  -3  -7   1   25.64    1.42
  -3   7   1   24.68    1.35
  -3   7   1   25.49    1.39
   3   7  -1   23.85    1.31
   3   7   0   26.33    1.43
  -3  -7   0   28.23    1.53
   3   7   0   26.39    1.40
   3   7   1    8.18    0.71
   3   7   1    7.84    0.73
  -3  -7  -1    8.80    0.81
   3   7   2   -0.05    0.33
   3   7   3   10.04    0.83
   3   7   4   40.18    1.92
   3   7   5   -0.19    0.34
  -3   7  -5    0.39    0.34
   3   7   6    1.41    0.36
   3   7   6    2.39    0.47
   3   7   7   21.71    1.22
   3   7   7   18.01    1.08
  -3  -7  -8   17.80    1.06
   3   7   8   19.98    1.07
   3   7   9   -0.03    0.23
   3   7   9    0.16    0.28
   3   7  10    0.04    0.27
   3   7  10    0.15    0.22
   3   7  11    0.30    0.25
  -3  -7 -11    0.45    0.27
   3   7  12    1.55    0.30
  -3  -7 -12    1.18    0.28
   3   7  13    3.11    0.33
  -3  -7 -13    4.20    0.37
  -3  -7 -14    2.04    0.26
  -3   8  14    0.72    0.17
   3  -8 -13    0.57    0.18
   3   8 -13    0.95    0.25
  -3   8  13    0.63    0.21
   3  -8 -12    1.82    0.28
   3   8 -12    2.22    0.35
  -3   8  12    1.87    0.30
   3  -8 -11    5.13    0.46
   3   8 -11    4.78    0.50
  -3   8  11    4.86    0.49
   3  -8 -11    5.60    0.55
   3  -8 -10   12.89    0.79
   3   8 -10   13.06    0.85
  -3   8  10   12.45    0.84
   3  -8 -10   14.99    0.93
  -3   8  10   13.15    0.86
   3  -8  -9   14.61    0.91
   3  -8  -9   16.81    1.03
  -3   8   9   15.81    0.98
   3   8  -9   15.25    0.96
  -3   8   9   15.06    0.98
   3  -8  -8    0.14    0.31
  -3   8   8    0.18    0.32
   3   8  -8    0.43    0.34
  -3   8   8    0.31    0.32
   3  -8  -7   13.46    0.98
  -3   8   7   14.89    0.99
  -3   8   7   14.33    0.98
   3  -8  -6   56.77    2.48
  -3   8   6   56.99    2.48
  -3   8   6   56.15    2.48
   3  -8  -5   76.69    3.13
  -3   8   5   79.11    3.16
  -3   8   5   78.97    3.18
   3   8  -5   72.70    3.06
   3  -8  -4   68.30    2.78
  -3   8   4   68.28    2.80
  -3  -8   4   66.89    2.80
  -3   8   4   69.23    2.85
   3   8  -4   60.53    2.70
  -3  -8   3   10.44    0.84
  -3   8   3    9.79    0.84
   3  -8  -3   10.42    0.80
   3   8  -2   12.07    0.85
  -3  -8   2   12.17    0.92
  -3   8   2   10.45    0.88
   3   8  -1   50.76    2.17
  -3  -8   1   48.08    2.26
  -3   8   1   47.96    2.21
   3   8   0   24.77    1.33
  -3  -8   0   23.21    1.39
   3   8   1   12.79    0.92
  -3  -8  -1   13.06    0.98
   3   8   2    0.32    0.35
   3   8   3    0.05    0.36
   3   8   4    4.37    0.58
   3   8   5    9.36    0.80
   3   8   5   10.74    0.79
   3   8   6   24.48    1.34
   3   8   6   23.09    1.25
   3   8   7    1.19    0.32
  -3  -8  -7    1.47    0.38
   3   8   8    2.18    0.35
   3   8   8    1.76    0.39
  -3  -8  -8    2.23    0.39
   3   8   9    6.32    0.57
  -3  -8  -9    5.42    0.49
   3   8   9    5.20    0.49
   3   8  10   10.75    0.69
   3   8  10   12.19    0.75
   3   8  11   29.59    1.32
  -3  -8 -11   29.37    1.32
   3   8  12    6.17    0.47
  -3  -8 -12    6.68    0.49
   3   8  13    1.67    0.24
  -3   9  13   19.62    0.86
   3  -9 -12   19.38    0.88
  -3   9  12   18.64    0.91
   3  -9 -11    1.03    0.25
  -3   9  11    0.45    0.24
   3  -9 -10    2.20    0.33
   3   9 -10    2.09    0.36
   3  -9 -10    3.03    0.43
  -3   9  10    2.30    0.37
   3  -9  -9    8.93    0.64
   3   9  -9    7.95    0.64
  -3   9   9    7.77    0.65
   3  -9  -9    9.17    0.70
   3   9  -9    8.60    0.68
  -3   9   9    6.74    0.65
   3  -9  -8    6.75    0.60
   3  -9  -8    7.84    0.69
  -3   9   8    8.46    0.68
   3   9  -8    7.02    0.65
  -3   9   8    8.35    0.69
   3  -9  -7    2.92    0.45
  -3   9   7    3.67    0.50
   3  -9  -7    4.15    0.53
   3   9  -7    2.93    0.48
  -3   9   7    3.74    0.52
   3  -9  -6    6.59    0.64
  -3   9   6    6.44    0.63
  -3  -9   6    4.97    0.54
   3   9  -6    4.22    0.56
  -3   9   6    5.82    0.63
   3  -9  -5   57.07    2.49
  -3   9   5   60.85    2.51
  -3  -9   5   56.22    2.46
  -3   9   5   60.17    2.57
  -3   9   4   34.59    1.70
   3  -9  -4   35.23    1.71
  -3   9   4   36.70    1.79
  -3   9   3   73.95    3.07
  -3  -9   2   53.41    2.30
  -3   9   2   45.91    2.21
   3   9  -1    5.40    0.59
  -3  -9   1    5.52    0.65
  -3   9   1    6.34    0.66
   3   9   0    2.64    0.46
  -3  -9   0    1.73    0.44
   3   9   1   25.67    1.39
  -3  -9  -1   27.52    1.50
   3   9   2    6.91    0.66
   3   9   3    3.72    0.49
   3   9   3    4.45    0.56
   3   9   4    3.25    0.46
   3   9   5   57.99    2.42
   3   9   6    1.92    0.36
   3   9   7   33.21    1.54
  -3  -9  -7   30.60    1.50
   3   9   7   30.81    1.45
   3   9   8    5.92    0.55
  -3   9  -8    5.57    0.52
  -3  -9  -8    5.15    0.51
   3   9   8    5.40    0.50
   3   9   9    8.08    0.58
   3   9   9    9.25    0.66
  -3  -9  -9    8.77    0.59
   3   9  10    4.06    0.42
   3   9  11   13.71    0.74
  -3  -9 -11   14.28    0.75
   3   9  12   11.87    0.62
  -3  10  12    3.45    0.29
   3 -10 -11    0.90    0.22
   3 -10 -10    0.21    0.21
  -3  10  10   -0.03    0.23
   3 -10  -9    0.19    0.25
  -3  10   9    0.03    0.23
   3  10  -9   -0.18    0.30
   3 -10  -8   17.94    1.02
  -3  10   8   19.63    1.06
   3 -10  -8   20.05    1.11
   3  10  -8   22.01    1.12
  -3  10   8   20.73    1.13
   3 -10  -7    1.44    0.40
   3 -10  -7    1.07    0.32
  -3  10   7    1.61    0.35
   3  10  -7    1.32    0.38
  -3  10   7    1.47    0.37
   3 -10  -6   29.89    1.48
  -3  10   6   32.47    1.53
   3 -10  -6   32.09    1.57
   3  10  -6   32.62    1.56
  -3  10   6   33.05    1.62
   3 -10  -5    1.87    0.42
   3 -10  -5    1.26    0.35
  -3 -10   5    1.58    0.35
  -3  10   5    1.71    0.38
   3  10  -5    1.77    0.42
  -3  10   5    2.57    0.49
   3 -10  -4   16.10    1.00
  -3  10   4   16.80    1.00
  -3 -10   4   17.21    1.04
   3  10  -4   16.37    1.05
  -3  10   4   19.06    1.14
  -3 -10   3   63.27    2.63
   3  10  -3   58.61    2.59
  -3  10   3   66.38    2.70
   3  10  -2    0.94    0.32
  -3 -10   2    2.05    0.43
  -3  10   2    1.32    0.41
   3  10  -1    7.03    0.64
   3  10   0    0.73    0.31
   3  10   1   -0.04    0.26
   3  10   2    8.63    0.69
   3  10   3    1.58    0.37
   3  10   3    1.55    0.38
   3  10   4   35.91    1.66
   3  10   4   34.53    1.61
   3  10   5    2.64    0.38
   3  10   5    3.35    0.45
   3  10   6   11.44    0.77
   3  10   6   10.26    0.71
   3  10   7    3.01    0.41
   3  10   7    3.03    0.38
  -3  10  -7    3.20    0.43
  -3 -10  -7    3.53    0.41
   3  10   8   24.25    1.17
   3  10   8   27.28    1.24
  -3  10  -8   27.72    1.24
  -3 -10  -8   23.57    1.18
   3  10   9   63.15    2.42
   3  10  10   -0.26    0.25
   3  10  11    2.26    0.27
   3  10  12   26.57    1.05
   3 -11 -10    0.86    0.22
  -3  11  10    1.14    0.21
   3 -11  -9    1.32    0.26
   3  11  -9    1.07    0.31
  -3  11   9    1.19    0.23
   3 -11  -8    3.18    0.37
   3  11  -8    3.27    0.43
   3 -11  -7   18.28    0.96
  -3  11   7   18.15    0.95
   3  11  -7   17.86    1.00
   3 -11  -6    6.85    0.56
  -3  11   6    5.67    0.52
   3  11  -6    6.15    0.59
   3 -11  -5   20.27    1.10
  -3 -11   5   22.17    1.11
   3  11  -5   20.44    1.15
   3 -11  -4    2.42    0.38
  -3 -11   4    3.04    0.41
   3  11  -4    1.89    0.42
  -3  11   4    2.36    0.46
   3 -11  -3   10.18    0.72
  -3 -11   3   11.36    0.78
   3  11  -3   10.06    0.78
  -3  11   3   11.33    0.83
   3 -11  -2   -0.03    0.28
  -3 -11   2   -0.04    0.28
  -3 -11   1   18.16    1.07
   3  11  -1   15.65    0.91
  -3 -11   0   11.18    0.80
   3  11   0    8.34    0.65
  -3 -11  -1    4.77    0.56
   3  11   1    4.71    0.48
   3  11   2   38.67    1.70
   3  11   2   37.21    1.71
   3  11   3   29.61    1.36
  -3 -11  -3   29.70    1.44
   3  11   3   26.24    1.33
   3  11   4   -0.06    0.27
   3  11   4    0.06    0.22
   3  11   5    2.93    0.39
   3  11   5    2.90    0.37
  -3 -11  -5    2.45    0.40
   3  11   6    9.87    0.65
   3  11   6   11.06    0.70
  -3  11  -6   11.31    0.72
  -3 -11  -6    8.92    0.66
   3  11   7    0.16    0.23
  -3  11  -7   -0.14    0.25
  -3 -11  -7   -0.03    0.22
   3  11   8   26.95    1.17
  -3  11  -8   26.95    1.15
  -3 -11  -8   23.33    1.12
   3  11   9   19.27    0.90
   3  11  10    3.46    0.31
   3  12  -8    2.37    0.33
   3 -12  -7   10.22    0.63
   3  12  -7   11.65    0.70
   3 -12  -6   13.46    0.75
   3  12  -6   13.44    0.81
   3 -12  -5    0.07    0.21
   3  12  -5    0.24    0.28
   3 -12  -4    6.08    0.50
  -3 -12   4    6.29    0.50
   3  12  -4    6.59    0.57
   3 -12  -3    6.58    0.51
  -3 -12   3    7.43    0.57
   3  12  -3    5.74    0.56
  -3 -12   2    6.67    0.58
   3  12  -2    6.71    0.59
  -3 -12   1    7.74    0.63
  -3 -12   0    6.86    0.61
  -3 -12  -1   75.75    2.98
  -3 -12  -2   16.65    0.97
  -3 -12  -3    7.85    0.63
   3  12   4    5.76    0.47
  -3 -12  -4    5.97    0.52
   3  12   5    2.79    0.34
  -3  12  -5    3.55    0.42
  -3 -12  -5    2.45    0.36
   3  12   6    0.87    0.25
  -3  12  -6    1.00    0.28
  -3 -12  -6    0.56    0.23
   3  12   7   24.96    1.06
  -3  12  -7   24.24    1.08
  -3 -12  -7   22.42    1.05
   3  12   8   15.44    0.72
  -3  12  -8   15.64    0.71
  -3 -12  -8   13.94    0.70
   3  12   9   14.98    0.68
   3  13  -7    5.45    0.41
   3  13  -6   -0.12    0.23
   3  13  -5    2.54    0.34
   3  13  -4    2.30    0.34
  -3 -13   3   23.85    1.05
   3  13  -3   22.02    1.10
  -3 -13   2    9.95    0.61
   3  13  -2    7.78    0.61
  -3 -13   1   40.67    1.63
   3  13  -1   35.65    1.61
  -3 -13   0    0.13    0.22
  -3 -13  -1    4.73    0.46
  -3 -13  -2    8.96    0.61
  -3  13  -3  109.28    3.67
  -3 -13  -3   91.18    3.58
  -3  13  -4   19.18    0.94
  -3 -13  -4   16.49    0.87
  -3  13  -5   14.07    0.74
  -3 -13  -5   12.51    0.70
  -3  13  -6    9.21    0.53
  -3 -13  -6    7.84    0.49
   3  14  -4    0.23    0.21
   3  14  -3   -0.02    0.22
  -3  14   2   14.81    0.69
   3  14  -2   11.92    0.69
  -3  14   1   10.84    0.59
   3  14  -1    8.40    0.56
  -3  14   0   -0.36    0.27
  -3 -14   0    0.25    0.18
   3  14   0   -0.33    0.28
  -3  14  -1    2.81    0.33
  -3 -14  -1    1.92    0.27
  -3  14  -2    0.20    0.22
  -3 -14  -2    0.29    0.18
  -3  14  -3   34.84    1.33
  -3 -14  -3   28.97    1.25
  -3  14  -4    0.09    0.19
  -3 -14  -4   -0.14    0.15
   4   0 -11    0.07    0.18
  -4   0  10    0.70    0.25
  -4   0  10    0.53    0.24
  -4   0   9   -0.06    0.23
  -4   0   9    0.17    0.24
  -4   0   8   39.04    1.72
  -4   0   7   -0.30    0.31
  -4   0   6    9.13    0.74
  -4   0   5    0.48    0.38
  -4   0   4   23.13    1.31
  -4   0   3   -0.33    0.42
   4   0  -2    8.05    0.68
   4   0  -1   -0.24    0.32
   4   0   0   18.65    1.10
   4   0   1   -0.31    0.30
  -4   0  -1    0.42    0.37
   4   0   2   -0.41    0.35
  -4   0  -2    0.22    0.34
   4   0   3   -0.18    0.28
  -4   0  -3    0.12    0.31
   4   0   4    0.03    0.26
   4   0   5   -0.06    0.28
  -4   0  -6    2.94    0.42
  -4   0  -7   -0.26    0.26
  -4   0  -8  240.05    8.26
  -4   0  -9    0.18    0.22
  -4   0 -10   12.29    0.70
  -4   0 -11    0.11    0.17
   4   1 -12    0.27    0.16
   4  -1 -11   -0.15    0.17
   4   1 -11   -0.04    0.18
  -4   1  11   -0.18    0.18
  -4   1  10    0.78    0.25
  -4  -1  10    0.65    0.25
  -4  -1  10    0.67    0.25
  -4   1   9    0.18    0.23
  -4  -1   9   -0.08    0.23
  -4   1   9    0.06    0.23
  -4  -1   9    0.11    0.23
  -4   1   8   25.82    1.31
  -4   1   8   29.52    1.38
  -4  -1   8   30.13    1.37
   4   1  -7   15.35    0.94
  -4   1   7   16.98    0.98
  -4  -1   7   16.40    0.98
   4   1  -6    7.00    0.63
  -4   1   6    7.52    0.66
  -4  -1   6    7.03    0.67
   4   1  -5   40.38    1.85
  -4  -1   5   40.85    1.92
  -4   1   5   43.19    1.94
  -4  -1   5   42.92    1.94
   4   1  -4    5.71    0.59
  -4  -1   4    8.01    0.71
  -4   1   3   29.18    1.54
   4   1  -3   29.26    1.47
  -4  -1   3   29.80    1.57
   4   1  -2    0.70    0.34
  -4   1   2    0.42    0.36
  -4  -1   2    0.59    0.39
  -4   1   1    8.21    0.77
   4   1  -1    8.13    0.68
   4  -1   0    8.18    0.69
   4   1   0    6.76    0.63
  -4   1   0    5.81    0.68
  -4   1  -1   30.88    1.59
  -4  -1  -1   31.68    1.63
   4  -1   1   31.30    1.53
   4   1   1   31.43    1.52
  -4   1  -2   10.33    0.79
  -4  -1  -2   10.40    0.82
   4  -1   2    9.46    0.73
   4   1   2   10.69    0.75
  -4   1  -2    7.93    0.70
   4  -1   3   -0.59    0.36
   4   1   3   -0.11    0.27
  -4   1  -3    0.38    0.30
  -4  -1  -3    0.17    0.30
   4  -1   4    1.81    0.35
   4   1   4    2.31    0.39
  -4  -1  -4    1.97    0.40
   4   1   5    1.26    0.33
  -4   1  -5    1.46    0.36
  -4   1  -6    0.87    0.29
  -4   1  -7    0.10    0.24
  -4  -1  -7    0.10    0.24
  -4   1  -8  124.00    4.48
  -4  -1  -8  124.78    4.48
  -4   1  -9   72.53    2.74
  -4  -1  -9   72.39    2.73
  -4   1 -10   72.41    2.68
  -4  -1 -10   71.13    2.65
  -4  -1 -11   23.96    1.03
   4   2 -12    0.70    0.18
   4   2 -11    6.40    0.46
  -4   2  10    1.62    0.29
  -4  -2  10    1.27    0.27
  -4  -2  10    0.72    0.25
  -4   2   9    2.46    0.36
  -4   2   9    3.16    0.39
  -4  -2   9    2.62    0.35
  -4   2   8   16.41    0.96
  -4   2   8   18.54    1.01
  -4  -2   8   18.16    0.98
   4   2  -7    0.03    0.26
  -4   2   7   -0.17    0.26
  -4   2   7   -0.04    0.27
  -4  -2   7   -0.07    0.29
  -4  -2   6   51.45    2.18
   4   2  -6   49.66    2.10
  -4   2   6   52.94    2.20
  -4  -2   6   48.63    2.16
   4   2  -5    0.04    0.29
  -4  -2   5   -0.08    0.30
  -4   2   5    0.21    0.33
   4   2  -4    1.63    0.38
  -4  -2   4    1.45    0.40
  -4   2   4    1.94    0.43
   4   2  -3    1.24    0.35
  -4  -2   3    1.19    0.44
   4   2  -2    5.50    0.58
  -4  -2   2    5.07    0.63
  -4  -2   1   26.13    1.44
   4   2  -1   24.22    1.28
   4   2   0    2.31    0.40
  -4  -2   0    2.59    0.51
   4  -2   1    6.63    0.62
  -4  -2  -1    4.67    0.61
   4   2   1    5.42    0.56
  -4   2  -1    5.23    0.57
  -4  -2  -2   25.15    1.35
   4  -2   2   22.88    1.21
   4   2   2   21.78    1.20
   4  -2   3    3.65    0.44
   4   2   3    3.79    0.47
  -4  -2  -3    3.00    0.50
  -4   2  -3    2.82    0.43
  -4  -2  -4    4.37    0.52
   4  -2   4    5.12    0.49
  -4   2  -4    5.38    0.53
   4   2   4    4.48    0.52
   4   2   4    5.54    0.59
  -4   2  -5   17.46    1.01
   4   2   5   18.38    1.07
  -4   2  -6   11.85    0.78
   4   2   6   11.92    0.81
  -4   2  -7   19.94    1.04
  -4  -2  -7   18.27    1.00
   4   2   7   19.78    1.04
  -4   2  -8   15.85    0.87
  -4  -2  -8   14.68    0.85
  -4   2  -9   11.18    0.69
  -4  -2  -9   10.56    0.65
  -4   2 -10    3.13    0.35
  -4  -2 -10    2.48    0.31
  -4  -2 -11   15.24    0.72
   4   3 -12   -0.14    0.15
   4   3 -11    5.40    0.42
  -4   3  10    0.19    0.20
  -4  -3  10    0.02    0.23
  -4   3   9    0.39    0.24
  -4  -3   9    0.59    0.25
  -4   3   8   39.20    1.70
  -4   3   8   39.42    1.71
  -4  -3   8   38.01    1.66
  -4   3   7   26.77    1.36
  -4   3   7   30.62    1.41
  -4  -3   7   28.70    1.38
  -4  -3   6   26.35    1.34
  -4   3   6   26.65    1.34
   4   3  -6   24.77    1.25
  -4   3   6   28.32    1.37
   4   3  -5   -0.20    0.33
  -4  -3   5   -0.41    0.39
  -4   3   5    0.15    0.28
  -4   3   5    0.04    0.29
  -4  -3   4   12.04    0.91
   4   3  -4   13.22    0.85
  -4   3   4   13.63    0.89
   4   3  -3    3.84    0.48
  -4  -3   3    5.34    0.60
  -4   3   3    4.74    0.53
  -4  -3   2    7.35    0.72
   4   3  -2    5.89    0.58
  -4   3   2    7.26    0.65
   4   3  -1   -0.19    0.30
  -4  -3   1   -0.29    0.37
  -4   3   1   -0.16    0.29
  -4  -3   0   10.18    0.83
   4   3   0    8.38    0.69
  -4   3   0    8.99    0.71
   4  -3   1    4.44    0.50
   4   3   1    4.40    0.50
  -4  -3  -1    4.23    0.55
   4  -3   2    0.17    0.28
   4   3   2    0.11    0.28
  -4  -3  -2   -0.22    0.33
  -4   3  -2    0.03    0.25
   4  -3   3    0.03    0.26
   4   3   3   -0.04    0.30
   4   3   3   -0.04    0.26
  -4  -3  -3    0.04    0.31
  -4   3  -3   -0.17    0.25
  -4  -3  -4    0.38    0.31
  -4   3  -4    0.30    0.27
   4   3   5    0.62    0.35
  -4  -3  -5    0.76    0.30
  -4   3  -5    0.60    0.27
   4   3   6   27.87    1.36
  -4   3  -6   27.25    1.32
  -4   3  -7    1.35    0.32
   4   3   8    2.18    0.34
  -4   3  -8    2.42    0.36
  -4  -3  -8    2.28    0.33
  -4   3  -9   42.01    1.69
  -4  -3  -9   40.22    1.65
  -4  -3 -10    1.25    0.24
  -4  -3 -11    9.87    0.51
   4   4 -11    1.05    0.22
   4  -4 -10    0.07    0.17
  -4   4  10    0.14    0.19
  -4  -4  10   -0.01    0.16
  -4   4   9   88.60    3.11
  -4  -4   9   79.10    3.01
  -4   4   8    2.33    0.36
  -4  -4   8    2.38    0.36
  -4  -4   7   10.46    0.70
  -4   4   7    9.49    0.70
  -4   4   7   10.14    0.72
  -4  -4   7   10.02    0.70
  -4  -4   6   12.17    0.81
  -4   4   6   13.05    0.83
  -4   4   6   12.31    0.83
  -4  -4   5   21.88    1.19
  -4   4   5   21.09    1.14
  -4   4   5   21.74    1.16
   4   4  -5   19.37    1.08
  -4  -4   4   13.06    0.90
  -4   4   4   13.00    0.84
  -4   4   4   11.08    0.81
   4   4  -4   12.11    0.81
  -4  -4   3    5.72    0.62
  -4   4   3    5.14    0.54
  -4   4   3    5.35    0.56
   4   4  -3    5.68    0.55
   4   4  -2    2.03    0.38
  -4  -4   2    1.12    0.39
  -4   4   2    0.94    0.33
  -4   4   2    1.62    0.35
  -4  -4   1   16.10    1.01
  -4   4   1   13.49    0.86
  -4   4   1   13.58    0.89
   4   4  -1   14.75    0.91
   4   4   0    1.88    0.38
  -4  -4   0    2.46    0.46
  -4   4   0    2.01    0.37
   4   4   1    1.22    0.36
   4   4   1    1.20    0.34
  -4  -4  -1    0.90    0.37
   4  -4   2   11.55    0.78
  -4  -4  -2   13.61    0.92
   4   4   2   12.15    0.82
   4   4   2   14.86    0.93
   4   4   3   24.52    1.28
  -4  -4  -3   23.96    1.31
   4   4   4    0.27    0.28
  -4  -4  -4    0.07    0.28
  -4   4  -4    0.68    0.28
   4   4   5   -0.15    0.30
  -4  -4  -5    0.03    0.25
  -4   4  -5   -0.06    0.24
   4   4   6    0.03    0.27
  -4   4  -6    0.03    0.25
   4   4   7    4.88    0.48
  -4   4  -7    4.72    0.47
   4   4   8    0.33    0.24
  -4  -4  -8    0.37    0.22
  -4  -4  -9    9.29    0.54
   4   4   9    7.12    0.50
  -4  -4 -10   -0.03    0.16
   4   5 -11   11.80    0.59
   4  -5 -10    1.76    0.23
   4   5 -10    2.23    0.29
  -4   5   9    0.12    0.22
  -4  -5   9    0.09    0.18
  -4   5   8   24.97    1.14
  -4  -5   8   21.35    1.06
  -4  -5   7    0.08    0.24
  -4   5   7   -0.12    0.24
  -4  -5   7    0.20    0.26
  -4  -5   6   29.69    1.38
  -4   5   6   28.23    1.36
  -4  -5   5   12.99    0.83
  -4   5   5   10.63    0.74
  -4  -5   4   10.85    0.78
  -4   5   4    9.16    0.70
  -4   5   4    9.78    0.72
   4   5  -4   10.29    0.73
  -4  -5   3   51.60    2.17
  -4   5   3   46.87    2.05
  -4   5   3   48.07    2.08
   4   5  -3   51.59    2.10
   4   5  -2    2.45    0.40
  -4  -5   2    2.62    0.45
  -4   5   2    1.94    0.36
  -4   5   2    1.92    0.37
   4   5  -1    4.36    0.49
  -4  -5   1    4.59    0.54
  -4   5   1    4.56    0.50
   4   5   0    0.24    0.28
  -4  -5   0    0.30    0.32
  -4  -5  -1   17.58    1.08
   4   5   1   17.49    1.04
  -4  -5  -2    0.04    0.30
   4   5   3    0.63    0.32
  -4  -5  -3    0.66    0.34
   4   5   4    5.64    0.56
  -4  -5  -4    5.35    0.53
   4   5   5    1.31    0.35
  -4  -5  -5    1.51    0.34
  -4   5  -5    1.95    0.32
   4   5   6    1.89    0.35
   4   5   7   12.48    0.75
   4   5   8   -0.02    0.25
  -4  -5  -8    0.52    0.21
   4   5   9    1.49    0.25
  -4  -5  -9    1.28    0.22
   4  -6 -10    2.05    0.23
   4   6 -10    2.63    0.27
   4  -6  -9    2.92    0.29
  -4   6   8   11.75    0.67
  -4  -6   8   10.24    0.60
  -4  -6   7    0.02    0.21
  -4   6   7    0.13    0.23
  -4  -6   7   -0.43    0.31
  -4  -6   6   15.41    0.86
  -4   6   6   15.38    0.86
  -4  -6   5   14.25    0.88
  -4   6   5   15.81    0.88
  -4  -6   4   12.55    0.80
  -4   6   4   10.56    0.71
  -4  -6   3    1.95    0.39
  -4   6   3    1.38    0.33
  -4  -6   2    7.48    0.65
  -4  -6   1   51.20    2.20
  -4  -6   0   19.87    1.13
  -4  -6  -1    6.44    0.61
   4   6   1    7.15    0.62
  -4  -6  -2    1.13    0.33
   4   6   3    0.07    0.26
  -4  -6  -3   -0.04    0.28
   4   6   4   31.90    1.44
  -4  -6  -4   29.47    1.41
   4   6   5   20.83    1.03
  -4  -6  -5   16.96    0.94
   4   6   6    6.60    0.53
   4   6   7   -0.24    0.27
   4   6   8    1.14    0.25
  -4  -6  -8    0.98    0.21
   4   6   9    7.73    0.45
   4  -7  -9    1.94    0.24
   4  -7  -8    1.41    0.24
   4  -7  -7    2.41    0.30
  -4  -7   7    1.59    0.28
  -4  -7   6    0.09    0.23
  -4   7   6   -0.12    0.21
  -4   7   5   15.93    0.85
  -4  -7   5   17.08    0.91
  -4  -7   4   75.98    2.92
  -4  -7   3    1.76    0.36
  -4  -7   2   48.72    2.06
  -4  -7   1   13.83    0.87
  -4  -7   0    0.53    0.31
  -4  -7  -1    1.91    0.36
   4   7   2    1.57    0.32
  -4  -7  -2    1.37    0.32
   4   7   3   10.01    0.68
  -4  -7  -3    9.83    0.69
   4   7   4   12.25    0.75
  -4  -7  -4   12.75    0.75
   4   7   5    4.36    0.43
  -4  -7  -5    4.10    0.40
   4   7   6   18.84    0.92
   4   7   7    1.44    0.25
  -4  -7  -7    1.11    0.21
   4   7   8    1.95    0.25
   4  -8  -8    0.09    0.14
   4  -8  -7    9.32    0.53
   4  -8  -6   22.90    1.01
  -4  -8   6   22.15    0.98
   4  -8  -5   10.25    0.63
  -4  -8   5   13.81    0.71
  -4  -8   4   86.06    3.19
  -4  -8   3   49.96    2.03
  -4  -8   2   53.85    2.18
  -4  -8   1   15.10    0.87
  -4  -8   0    2.00    0.35
  -4  -8  -1   12.29    0.76
   4   8   2    0.23    0.24
  -4  -8  -2    0.34    0.24
   4   8   3   -0.02    0.22
  -4  -8  -3   -0.05    0.22
  -4  -8  -4    1.54    0.28
   4   8   5   -0.21    0.26
  -4  -8  -5    0.06    0.19
   4   8   6    1.35    0.23
   4  -9  -6   14.73    0.68
   4  -9  -5    1.66    0.24
   4  -9  -4    2.05    0.27
  -4  -9   4    2.11    0.29
   4  -9  -3   25.20    1.12
  -4  -9   3   32.86    1.27
   4  -9  -2   12.23    0.64
  -4  -9   2   16.16    0.80
  -4  -9   1   13.20    0.75
  -4  -9   0   10.07    0.64
  -4  -9  -1   -0.10    0.21
  -4  -9  -2    7.72    0.53
  -4  -9  -3    1.24    0.25
  -4  -9  -4   13.84    0.72
   4   9   4   16.55    0.75
   4   9   5    6.20    0.40
   4   9   6    3.77    0.29
  -4 -10   2    9.77    0.56
  -4 -10   1   12.84    0.67
  -4 -10   0    0.40    0.20
  -4 -10  -1    2.15    0.27
  -4 -10  -2    0.81    0.19
  -4 -10  -3    0.32    0.16
   0   0   0    0.00    0.00
TITL JY11 in P2(1)/n
REM P2(1)/n (#14 in standard setting (mkl: cell=2,tostdtrans=2,'abc'))
CELL 1.54184   3.898658  14.742977  16.869542  90.0000  90.9681  90.0000
ZERR    1.00   0.000111   0.000385   0.000424   0.0000   0.0024   0.0000
LATT  1
SYMM -x+1/2, y+1/2,-z+1/2
SFAC C H N O
UNIT 20.00 28.00 4.00 2.00
REM  CrysAlisPro recorded range (K): Min=100.0; max=100.0; aver:100.0
TEMP -173
SIZE 0.04 0.09 0.14
TREF
HKLF 4
END
_computing_structure_solution     'SHELXT 2018/2 (Sheldrick, 2018)'
;
_shelx_hkl_checksum     77453
_shelx_res_file
;
TITL jy11_a.res in P2(1)/c
    jy11.res
    created by SHELXL-2019/3 at 15:58:20 on 08-Sep-2025
REM Old TITL JY11 in P2(1)/n
REM SHELXT solution in P2(1)/c: R1 0.104, Rweak 0.006, Alpha 0.017
REM <I/s> 0.357 for 85 systematic absences, Orientation as input
REM Formula found by SHELXT: C13 N3
CELL 1.54184 3.8987 14.743 16.8695 90 90.968 90
ZERR 2 0.0001 0.0004 0.0004 0 0.002 0
LATT 1
SYMM -X,0.5+Y,0.5-Z
SFAC C H N
UNIT 52 36 12
L.S. 4 0 0
PLAN  15
SIZE 0.04 0.09 0.14
TEMP -173
CONF
BOND
list 4
MORE -1
BOND $H
fmap 2 53
acta
REM <olex2.extras>
REM <HklSrc "%.\\JY11.hkl">
REM </olex2.extras>
WGHT    0.068100    0.206900
FVAR       0.45511
N2    3    0.651807    0.432937    0.425804    11.00000    0.02480    0.01838 =
         0.01369    0.00004    0.00002    0.00023
N3    3    0.492562    0.457795    0.494660    11.00000    0.02378    0.01924 =
         0.01437   -0.00155   -0.00081    0.00142
N1    3    0.802771    0.332585    0.332482    11.00000    0.02594    0.02148 =
         0.01660   -0.00020   -0.00096    0.00121
C13   1    0.792570    0.485237    0.364847    11.00000    0.02029    0.02290 =
         0.01512    0.00127   -0.00237    0.00001
C5    1    0.622498    0.262150    0.533103    11.00000    0.02422    0.01960 =
         0.01906   -0.00189   -0.00179    0.00103
AFIX  43
H5    2    0.731011    0.312099    0.558766    11.00000   -1.20000
AFIX   0
C6    1    0.554254    0.265437    0.451351    11.00000    0.02198    0.01833 =
         0.01876    0.00044    0.00028    0.00299
C7    1    0.666445    0.341753    0.402352    11.00000    0.02306    0.01844 =
         0.01673   -0.00150   -0.00253    0.00159
C8    1    0.885226    0.420315    0.308398    11.00000    0.02252    0.02237 =
         0.01663    0.00092   -0.00268    0.00055
C4    1    0.532588    0.186472    0.576679    11.00000    0.02710    0.02319 =
         0.01904    0.00169    0.00021    0.00377
AFIX  43
H4    2    0.578415    0.184831    0.632150    11.00000   -1.20000
AFIX   0
C12   1    0.842889    0.577540    0.353560    11.00000    0.02330    0.02157 =
         0.01754   -0.00040   -0.00253   -0.00135
AFIX  43
H12   2    0.773367    0.620998    0.391639    11.00000   -1.20000
AFIX   0
C1    1    0.396901    0.191149    0.414345    11.00000    0.02533    0.02102 =
         0.01886   -0.00245   -0.00129    0.00255
AFIX  43
H1    2    0.350462    0.192463    0.358893    11.00000   -1.20000
AFIX   0
C10   1    1.101398    0.538803    0.227551    11.00000    0.02548    0.03008 =
         0.01597    0.00255   -0.00038   -0.00212
AFIX  43
H10   2    1.211508    0.558540    0.180796    11.00000   -1.20000
AFIX   0
C2    1    0.308709    0.115794    0.458218    11.00000    0.02580    0.01790 =
         0.02689   -0.00366    0.00054    0.00054
AFIX  43
H2    2    0.201603    0.065510    0.432748    11.00000   -1.20000
AFIX   0
C9    1    1.044479    0.447388    0.238754    11.00000    0.02576    0.02877 =
         0.01676   -0.00161    0.00019    0.00146
AFIX  43
H9    2    1.111603    0.404152    0.200248    11.00000   -1.20000
AFIX   0
C3    1    0.375843    0.113058    0.539607    11.00000    0.02741    0.02022 =
         0.02560    0.00327    0.00469    0.00128
AFIX  43
H3    2    0.314488    0.061131    0.569547    11.00000   -1.20000
AFIX   0
C11   1    1.000468    0.603134    0.283568    11.00000    0.02589    0.02306 =
         0.02038    0.00291   -0.00399   -0.00375
AFIX  43
H11   2    1.040383    0.665637    0.273602    11.00000   -1.20000
AFIX   0
HKLF 4
REM  jy11_a.res in P2(1)/c
REM wR2 = 0.1092, GooF = S = 1.048, Restrained GooF = 1.048 for all data
REM R1 = 0.0381 for 1725 Fo > 4sig(Fo) and 0.0426 for all 1970 data
REM 145 parameters refined using 0 restraints
END
WGHT      0.0680      0.2068
REM Highest difference peak  0.191,  deepest hole -0.232,  1-sigma level  0.050
Q1    1   0.6006  0.3030  0.4263  11.00000  0.05    0.19
Q2    1   0.8396  0.4588  0.3376  11.00000  0.05    0.18
Q3    1   0.5292  0.3145  0.4317  11.00000  0.05    0.18
Q4    1   0.3868  0.2416  0.4387  11.00000  0.05    0.17
Q5    1   0.9982  0.4371  0.2777  11.00000  0.05    0.17
Q6    1   1.0576  0.5634  0.2573  11.00000  0.05    0.15
Q7    1   1.1959  0.4808  0.2406  11.00000  0.05    0.15
Q8    1   0.2780  0.4385  0.5032  11.00000  0.05    0.15
Q9    1   0.2428  0.1737  0.4532  11.00000  0.05    0.15
Q10   1   0.5940  0.2170  0.4261  11.00000  0.05    0.14
Q11   1   0.4656  0.2375  0.5617  11.00000  0.05    0.14
Q12   1   0.4562  0.1416  0.4357  11.00000  0.05    0.14
Q13   1   0.6588  0.3847  0.4200  11.00000  0.05    0.14
Q14   1   0.4001  0.4134  0.5376  11.00000  0.05    0.13
Q15   1   0.9477  0.4979  0.2225  11.00000  0.05    0.13
;
_shelx_res_checksum     16618
