# Supplementary material for: Solid-state structure and supra­molecular packing of 1,2-bis­(2-phenyl-1H-benzo[d]imidazol-1-yl)diazene
Source: Acta Crystallogr E Crystallogr Commun. 2026 May 22;82(Pt 6):717–21. doi: 10.1107/S2056989026005098 (PMC13238986; doi:10.1107/S2056989026005098)
Supplement: Supplementary file 2 [file e-82-00717-Isup2.hkl]

data_I                                                                          
_shelx_title ' jy11_a.res in P2(1)/c'                                           
_shelx_refln_list_code          4                                               
_shelx_F_calc_maximum      225.78                                               
_exptl_crystal_F_000       432.00                                               
_reflns_d_resolution_high  0.7963                                               
                                                                                
loop_                                                                           
 _space_group_symop_operation_xyz                                               
 'x, y, z'                                                                      
 '-x, y+1/2, -z+1/2'                                                            
 '-x, -y, -z'                                                                   
 'x, -y-1/2, z-1/2'                                                             
                                                                                
_cell_length_a     3.8987                                                       
_cell_length_b    14.7430                                                       
_cell_length_c    16.8695                                                       
_cell_angle_alpha  90.000                                                       
_cell_angle_beta   90.968                                                       
_cell_angle_gamma  90.000                                                       
                                                                                
_shelx_F_squared_multiplier     1.000                                           
                                                                                
loop_                                                                           
 _refln_index_h                                                                 
 _refln_index_k                                                                 
 _refln_index_l                                                                 
 _refln_F_squared_calc                                                          
 _refln_F_squared_meas                                                          
 _refln_F_squared_sigma                                                         
 _refln_observed_status                                                         
   1   0   0       1522.23       1469.39        48.33 o                         
   2   0   0        141.54        134.10         3.92 o                         
   3   0   0          1.99          1.49         1.10 o                         
   4   0   0         92.08         90.04         5.31 o                         
   1   1   0        902.27        840.44         9.81 o                         
   2   1   0         16.73         15.89         1.17 o                         
   3   1   0         31.51         34.36         1.63 o                         
   4   1   0         36.25         33.92         3.00 o                         
   0   2   0       1371.56       1083.62        20.55 o                         
   1   2   0       4796.97       4466.95        59.92 o                         
   2   2   0          4.69          5.20         0.82 o                         
   3   2   0         43.96         43.69         2.18 o                         
   4   2   0          9.05         11.70         1.52 o                         
   1   3   0        378.53        346.30         7.02 o                         
   2   3   0        289.68        305.72         8.26 o                         
   3   3   0         25.44         26.82         1.48 o                         
   4   3   0         44.28         44.06         2.20 o                         
   0   4   0        346.78        282.40         5.68 o                         
   1   4   0        535.19        488.53         9.08 o                         
   2   4   0        258.21        258.90         5.13 o                         
   3   4   0        318.36        333.94         8.73 o                         
   4   4   0          9.05         10.14         1.11 o                         
   1   5   0        218.17        212.60         3.28 o                         
   2   5   0        401.30        393.53         7.37 o                         
   3   5   0        168.90        184.82         5.14 o                         
   4   5   0          1.30          1.29         1.02 o                         
   0   6   0        822.33        818.75        13.81 o                         
   1   6   0        111.44        108.72         2.75 o                         
   2   6   0        249.36        272.97         4.44 o                         
   3   6   0        108.72        115.38         3.95 o                         
   4   6   0         93.04         95.93         5.46 o                         
   1   7   0       1089.44       1055.17        25.40 o                         
   2   7   0         64.33         61.54         1.59 o                         
   3   7   0        131.55        130.10         4.04 o                         
   4   7   0          2.92          2.56         1.50 o                         
   0   8   0       1193.15       1228.86        29.27 o                         
   1   8   0         11.07         18.28         1.08 o                         
   2   8   0         99.08        103.20         7.05 o                         
   3   8   0        107.42        116.11         4.64 o                         
   4   8   0         10.24          9.66         1.69 o                         
   1   9   0        178.59        171.98         3.72 o                         
   2   9   0          1.04          0.27         0.81 o                         
   3   9   0          8.69         10.91         2.20 o                         
   4   9   0         46.32         48.62         3.09 o                         
   0  10   0        101.47        114.86         5.60 o                         
   1  10   0         21.84         22.59         1.34 o                         
   2  10   0         14.40         16.26         1.43 o                         
   3  10   0          3.70          3.52         1.50 o                         
   4  10   0          1.42          1.93         0.97 o                         
   1  11   0        632.00        608.47        12.96 o                         
   2  11   0        758.37        730.81        16.15 o                         
   3  11   0         49.58         46.70         6.86 o                         
   0  12   0         80.34         64.31         4.15 o                         
   1  12   0         45.31         45.72         3.91 o                         
   2  12   0        181.04        164.24         4.03 o                         
   3  12   0         29.71         33.12         2.95 o                         
   1  13   0        128.70        117.70         9.66 o                         
   2  13   0         39.83         38.58         3.43 o                         
   3  13   0          0.33          0.63         1.06 o                         
   0  14   0        352.26        348.05        14.92 o                         
   1  14   0         91.31         97.70         3.38 o                         
   2  14   0        152.48        119.47         4.40 o                         
   3  14   0          1.53         -0.42         0.97 o                         
   1  15   0        173.91        164.13         4.83 o                         
   2  15   0         36.09         35.49         6.83 o                         
   0  16   0         52.31         56.73         3.10 o                         
   1  16   0        125.58        127.53         3.33 o                         
   2  16   0          0.54          2.07         1.06 o                         
   1  17   0          0.63          0.63         1.02 o                         
   0  18   0         39.53         49.10         3.23 o                         
   1  18   0          0.11         -1.40         1.40 o                         
  -4   1   1         42.62         39.42         2.46 o                         
  -3   1   1        439.87        467.43        10.52 o                         
  -2   1   1         10.37          9.53         0.76 o                         
  -1   1   1       1696.21       1572.87        21.13 o                         
   0   1   1       2273.79       2068.34        42.00 o                         
   1   1   1       1524.72       1410.35        20.87 o                         
   2   1   1         15.84         12.75         0.89 o                         
   3   1   1         12.92         14.92         1.20 o                         
   4   1   1        158.31        151.23         3.78 o                         
  -4   2   1        123.18        121.18         4.62 o                         
  -3   2   1         55.32         57.32         2.47 o                         
  -2   2   1        635.25        620.87        15.53 o                         
  -1   2   1       6439.04       5780.96        84.75 o                         
   0   2   1        547.41        451.58         5.71 o                         
   1   2   1       2275.73       2104.78        26.24 o                         
   2   2   1       1709.16       1686.60        32.73 o                         
   3   2   1          0.48         -0.46         0.82 o                         
   4   2   1         29.77         26.81         1.68 o                         
  -4   3   1          0.09         -0.88         0.88 o                         
  -3   3   1        205.51        211.21         8.24 o                         
  -2   3   1        223.67        220.27         6.30 o                         
  -1   3   1       4476.85       4058.27        66.75 o                         
   0   3   1       1991.53       1633.56        20.17 o                         
   1   3   1        163.04        147.26         2.29 o                         
   2   3   1        225.12        198.38         7.12 o                         
   3   3   1          5.88          6.74         1.11 o                         
   4   3   1         21.75         21.08         1.44 o                         
  -4   4   1         77.16         69.69         2.63 o                         
  -3   4   1        186.70        190.32         4.53 o                         
  -2   4   1        104.88        101.60         2.94 o                         
  -1   4   1         17.27         17.28         0.84 o                         
   0   4   1        110.75        101.20         1.35 o                         
   1   4   1         85.35         77.28         1.47 o                         
   2   4   1         18.77         20.48         1.06 o                         
   3   4   1        105.41        104.68         3.04 o                         
   4   4   1          4.12          5.41         0.99 o                         
  -4   5   1         25.57         21.72         1.42 o                         
  -3   5   1          1.26          0.16         0.88 o                         
  -2   5   1        751.31        766.18        12.06 o                         
  -1   5   1          6.69          4.12         0.41 o                         
   0   5   1        156.76        134.07         1.85 o                         
   1   5   1        121.62        119.58         2.21 o                         
   2   5   1          3.24          1.36         0.65 o                         
   3   5   1         64.62         69.20         2.74 o                         
   4   5   1         85.83         84.65         3.62 o                         
  -4   6   1        214.95        247.19        10.62 o                         
  -3   6   1          9.05          8.19         0.83 o                         
  -2   6   1         66.72         62.77         1.86 o                         
  -1   6   1         28.60         25.59         1.24 o                         
   0   6   1        185.10        180.34         2.77 o                         
   1   6   1         69.93         68.53         2.00 o                         
   2   6   1         56.72         56.08         1.79 o                         
   3   6   1         50.05         50.31         2.34 o                         
   4   6   1         33.33         32.87         2.10 o                         
  -4   7   1         67.31         66.77         4.20 o                         
  -3   7   1        118.36        117.71         2.92 o                         
  -2   7   1         22.68         26.14         1.13 o                         
  -1   7   1         97.17         90.51         2.52 o                         
   0   7   1        279.40        290.08         4.29 o                         
   1   7   1         86.28         84.59         4.25 o                         
   2   7   1         40.50         34.67         1.71 o                         
   3   7   1         35.83         39.85         2.08 o                         
   4   7   1          9.60          9.22         1.74 o                         
  -4   8   1         66.46         72.90         4.20 o                         
  -3   8   1        224.03        236.59         6.17 o                         
  -2   8   1        402.42        405.60         8.99 o                         
  -1   8   1         16.02         11.89         0.93 o                         
   0   8   1        383.93        388.86         6.94 o                         
   1   8   1          8.46         11.91         1.19 o                         
   2   8   1         56.39         57.66         2.82 o                         
   3   8   1         54.15         62.37         3.24 o                         
   4   8   1         53.82         59.34         3.67 o                         
  -4   9   1         55.28         63.73         3.62 o                         
  -3   9   1         28.34         27.78         1.76 o                         
  -2   9   1        305.66        310.89         6.98 o                         
  -1   9   1          1.93          2.09         0.52 o                         
   0   9   1        435.97        457.88        16.46 o                         
   1   9   1        301.50        302.79         6.90 o                         
   2   9   1          4.55          4.93         1.19 o                         
   3   9   1        115.89        128.22         4.92 o                         
   4   9   1          0.00         -0.48         1.01 o                         
  -4  10   1         59.52         61.99         3.23 o                         
  -3  10   1         34.62         33.94         3.09 o                         
  -2  10   1         12.99         11.63         1.27 o                         
  -1  10   1         79.83         66.56         2.01 o                         
   0  10   1        253.18        230.92         4.70 o                         
   1  10   1          0.60          0.47         0.74 o                         
   2  10   1         39.31         36.50         3.28 o                         
   3  10   1          0.01         -0.19         1.26 o                         
   4  10   1         11.47         10.38         1.30 o                         
  -3  11   1         86.28         81.09         6.06 o                         
  -2  11   1         33.61         28.24         1.47 o                         
  -1  11   1       2098.78       2063.91        69.96 o                         
   0  11   1        337.11        336.00         7.62 o                         
   1  11   1        173.44        161.96         5.91 o                         
   2  11   1        777.61        747.56        24.66 o                         
   3  11   1         25.99         22.86         1.76 o                         
  -3  12   1         34.15         37.37         3.04 o                         
  -2  12   1        229.50        225.73         5.93 o                         
  -1  12   1         28.85         26.97         2.24 o                         
   0  12   1        129.71        125.84         4.77 o                         
   1  12   1         27.53         28.00         2.16 o                         
   2  12   1          1.11          0.27         1.19 o                         
   3  12   1        320.61        365.72        14.39 o                         
  -3  13   1        181.99        184.88        12.12 o                         
  -2  13   1         38.27         39.30         2.42 o                         
  -1  13   1          0.99         -0.69         1.36 o                         
   0  13   1       1442.44       1383.89        37.51 o                         
   1  13   1        812.77        804.80        20.79 o                         
   2  13   1        319.22        309.13        12.41 o                         
   3  13   1         21.11         22.84         2.22 o                         
  -3  14   1         46.88         46.89         5.89 o                         
  -2  14   1         92.85         92.72         3.75 o                         
  -1  14   1         55.06         53.59         2.22 o                         
   0  14   1         60.23         47.76         3.09 o                         
   1  14   1          2.25          0.45         0.97 o                         
   2  14   1         79.40         77.01         4.73 o                         
   3  14   1          7.81         11.40         2.15 o                         
  -2  15   1         42.86         42.01         3.36 o                         
  -1  15   1        170.15        143.46         5.33 o                         
   0  15   1        155.22        167.72         8.69 o                         
   1  15   1         69.13         74.41         2.46 o                         
   2  15   1         68.51         60.82         4.18 o                         
  -2  16   1         47.76         46.31         4.92 o                         
  -1  16   1        148.84        181.57         4.64 o                         
   0  16   1          1.42         -0.39         1.00 o                         
   1  16   1         11.66         10.92         1.03 o                         
   2  16   1         72.07         77.72        11.56 o                         
  -1  17   1          0.86          4.24         1.19 o                         
   0  17   1          1.47          0.14         0.77 o                         
   1  17   1          4.56          7.02         1.26 o                         
  -1  18   1         28.24         24.72         2.08 o                         
   0  18   1         42.03         59.42         3.93 o                         
   1  18   1        117.52        135.23         5.75 o                         
  -4   0   2         39.15         38.87         3.28 o                         
  -3   0   2         12.11         11.49         2.29 o                         
  -2   0   2        620.28        624.26        15.62 o                         
  -1   0   2       6979.13       6177.05       143.28 o                         
   0   0   2       2178.42       2103.13        28.11 o                         
   1   0   2      50974.97      47355.58       892.76 o                         
   2   0   2        778.13        742.20        25.93 o                         
   3   0   2        110.30        111.31         4.42 o                         
   4   0   2          0.04         -0.44         1.52 o                         
  -4   1   2          3.80          2.76         1.01 o                         
  -3   1   2          6.94          8.20         1.44 o                         
  -2   1   2          4.18          3.24         0.92 o                         
  -1   1   2         13.44         10.46         0.58 o                         
   0   1   2       1615.21       1614.49        17.99 o                         
   1   1   2        316.26        321.30         4.23 o                         
   2   1   2        971.95        928.02        31.65 o                         
   3   1   2        132.78        146.43         4.26 o                         
   4   1   2         50.04         47.24         2.05 o                         
  -4   2   2         26.48         25.64         2.06 o                         
  -3   2   2         11.51          9.37         1.65 o                         
  -2   2   2        214.95        207.36         7.48 o                         
  -1   2   2        326.12        304.92         4.80 o                         
   0   2   2       3973.22       3554.26        38.78 o                         
   1   2   2       3755.83       3506.95        34.35 o                         
   2   2   2        145.46        156.74         6.03 o                         
   3   2   2        144.61        150.92         3.39 o                         
   4   2   2        115.37        112.06         4.21 o                         
  -4   3   2         34.90         32.81         2.19 o                         
  -3   3   2        267.87        281.51         7.00 o                         
  -2   3   2        460.81        475.06        10.02 o                         
  -1   3   2        533.40        503.24         6.55 o                         
   0   3   2         82.51         64.53         1.19 o                         
   1   3   2       1637.78       1567.45        15.02 o                         
   2   3   2          1.11          2.01         0.62 o                         
   3   3   2         19.58         23.26         1.65 o                         
   4   3   2          0.34          0.15         0.68 o                         
  -4   4   2          7.34          7.35         1.11 o                         
  -3   4   2        212.12        221.43         5.84 o                         
  -2   4   2        655.26        643.56        13.26 o                         
  -1   4   2        237.56        217.49         3.78 o                         
   0   4   2        288.04        243.20         4.79 o                         
   1   4   2         47.25         40.22         0.84 o                         
   2   4   2        252.80        262.50         6.02 o                         
   3   4   2         13.19         14.52         1.36 o                         
   4   4   2         63.48         62.69         3.32 o                         
  -4   5   2         13.01         10.74         0.94 o                         
  -3   5   2         61.24         58.00         2.17 o                         
  -2   5   2       1084.09       1121.42        22.99 o                         
  -1   5   2        650.31        608.58         9.38 o                         
   0   5   2          0.07          0.59         0.23 o                         
   1   5   2        129.74        127.40         2.48 o                         
   2   5   2         46.91         56.35         1.60 o                         
   3   5   2          0.10          0.15         0.76 o                         
   4   5   2          1.24          0.19         1.45 o                         
  -4   6   2         26.27         36.11         3.14 o                         
  -3   6   2        353.37        364.64         6.06 o                         
  -2   6   2        247.33        230.20         4.23 o                         
  -1   6   2        839.81        880.37        13.42 o                         
   0   6   2         83.02         72.87         1.41 o                         
   1   6   2        731.54        784.67        13.41 o                         
   2   6   2         71.81         75.81         1.97 o                         
   3   6   2        235.39        245.24         6.33 o                         
   4   6   2          6.05          5.46         1.59 o                         
  -4   7   2        230.77        235.22         9.95 o                         
  -3   7   2         81.55         77.83         2.07 o                         
  -2   7   2         38.49         35.29         1.31 o                         
  -1   7   2         83.12         90.85         2.17 o                         
   0   7   2       1083.35       1085.39        16.34 o                         
   1   7   2         25.94         22.35         2.12 o                         
   2   7   2        423.08        435.46         9.75 o                         
   3   7   2          0.41         -0.24         1.59 o                         
   4   7   2          8.07          7.13         1.09 o                         
  -4   8   2        234.44        259.99        10.52 o                         
  -3   8   2         57.70         56.06         2.48 o                         
  -2   8   2        184.31        167.20         4.43 o                         
  -1   8   2         14.19         15.08         0.88 o                         
   0   8   2        345.58        379.59         9.83 o                         
   1   8   2        422.87        432.08        18.10 o                         
   2   8   2         17.23         19.49         1.43 o                         
   3   8   2          1.18          1.54         1.69 o                         
   4   8   2          1.83          1.38         0.82 o                         
  -4   9   2         73.72         67.74         9.49 o                         
  -3   9   2        221.99        240.40        18.10 o                         
  -2   9   2         16.03         16.30         1.69 o                         
  -1   9   2          8.41          9.94         0.73 o                         
   0   9   2         95.40         94.65         3.81 o                         
   1   9   2         11.80         10.20         1.04 o                         
   2   9   2         30.28         32.05         1.77 o                         
   3   9   2         33.55         33.36         3.19 o                         
   4   9   2         37.23         37.27         2.56 o                         
  -4  10   2         39.12         47.17         2.70 o                         
  -3  10   2          6.73          7.15         1.45 o                         
  -2  10   2         25.19         24.71         1.64 o                         
  -1  10   2          0.10         -0.46         0.67 o                         
   0  10   2         10.12         12.42         0.95 o                         
   1  10   2        453.84        491.36        15.77 o                         
   2  10   2        334.51        357.97         8.44 o                         
   3  10   2         46.14         41.67         3.33 o                         
   4  10   2          4.91          3.91         0.92 o                         
  -3  11   2          0.04         -0.17         0.96 o                         
  -2  11   2        377.53        374.13         7.61 o                         
  -1  11   2        441.23        408.02        12.52 o                         
   0  11   2        121.84        119.91         3.10 o                         
   1  11   2        109.67        102.56         5.28 o                         
   2  11   2        249.84        250.06         7.72 o                         
   3  11   2        180.96        183.26         5.82 o                         
  -3  12   2         28.23         32.30         2.00 o                         
  -2  12   2         40.10         35.79         1.71 o                         
  -1  12   2        618.71        601.28        16.40 o                         
   0  12   2         73.69         80.64         2.92 o                         
   1  12   2        162.22        149.86         6.81 o                         
   2  12   2          2.08          2.69         1.15 o                         
   3  12   2         74.46         80.39         4.68 o                         
  -3  13   2         44.74         43.44         5.24 o                         
  -2  13   2          7.87         16.78         2.22 o                         
  -1  13   2         76.22         65.74         2.94 o                         
   0  13   2         14.91         12.10         1.38 o                         
   1  13   2          0.70         -0.37         1.00 o                         
   2  13   2        158.05        149.18         7.15 o                         
   3  13   2         36.28         43.26         2.95 o                         
  -3  14   2         59.24         65.28         6.98 o                         
  -2  14   2         27.79         32.19         2.64 o                         
  -1  14   2        659.28        644.01        14.20 o                         
   0  14   2         66.39         76.64         3.67 o                         
   1  14   2         45.25         46.84         1.80 o                         
   2  14   2          1.93          1.06         1.13 o                         
   3  14   2          3.49          1.20         0.67 o                         
  -2  15   2         77.67         69.53         2.30 o                         
  -1  15   2         44.17         43.66         2.28 o                         
   0  15   2         55.47         48.38         4.25 o                         
   1  15   2         12.36         14.44         1.09 o                         
   2  15   2         47.76         47.25         3.89 o                         
  -2  16   2          7.76          4.15         1.54 o                         
  -1  16   2         61.48         81.01         2.49 o                         
   0  16   2        145.34        152.63         5.13 o                         
   1  16   2         15.53         16.77         1.03 o                         
   2  16   2         16.76         20.71         1.93 o                         
  -1  17   2          5.65          8.15         1.28 o                         
   0  17   2          0.00         -0.20         0.73 o                         
   1  17   2         21.84         27.05         1.83 o                         
  -1  18   2          0.01         -0.77         1.21 o                         
   0  18   2          4.64          6.16         2.80 o                         
   1  18   2         56.55         60.45         3.19 o                         
  -4   1   3        136.31        141.97         4.25 o                         
  -3   1   3         39.70         39.85         2.54 o                         
  -2   1   3        697.10        673.53        11.91 o                         
  -1   1   3        353.40        323.98         4.31 o                         
   0   1   3       2570.61       2645.18        30.68 o                         
   1   1   3       7664.12       7619.43       111.78 o                         
   2   1   3        808.98        818.11        14.16 o                         
   3   1   3         47.28         47.64         1.70 o                         
   4   1   3          0.01         -0.08         0.87 o                         
  -4   2   3          7.13          5.89         1.32 o                         
  -3   2   3         36.55         36.05         1.97 o                         
  -2   2   3        823.78        809.34        14.12 o                         
  -1   2   3        771.77        699.71         9.67 o                         
   0   2   3       1147.58       1086.62        10.85 o                         
   1   2   3        289.16        287.68         3.13 o                         
   2   2   3         57.61         57.67         1.84 o                         
   3   2   3        107.97        113.92         3.17 o                         
   4   2   3         15.48         16.24         1.13 o                         
  -4   3   3         20.27         22.28         1.85 o                         
  -3   3   3         15.85         18.11         1.53 o                         
  -2   3   3        944.29        964.17        16.73 o                         
  -1   3   3         96.31         89.04         1.58 o                         
   0   3   3       1861.58       1712.97        21.47 o                         
   1   3   3          0.02          0.45         0.24 o                         
   2   3   3        448.16        479.05         8.71 o                         
   3   3   3          1.98          3.17         1.09 o                         
   4   3   3          0.22         -0.19         0.59 o                         
  -4   4   3         29.44         26.39         1.36 o                         
  -3   4   3        271.24        268.27         6.75 o                         
  -2   4   3        195.57        197.98         3.74 o                         
  -1   4   3       1016.07        977.01        13.44 o                         
   0   4   3         10.75          8.35         0.40 o                         
   1   4   3        131.40        127.55         2.02 o                         
   2   4   3         41.05         41.94         1.46 o                         
   3   4   3         14.62         16.13         1.77 o                         
   4   4   3        108.91        117.08         4.42 o                         
  -4   5   3        239.40        239.23         5.75 o                         
  -3   5   3        386.25        383.25         6.31 o                         
  -2   5   3         39.67         48.25         1.63 o                         
  -1   5   3         10.91         11.94         0.62 o                         
   0   5   3       1625.21       1560.93        23.19 o                         
   1   5   3        173.05        174.12         3.71 o                         
   2   5   3        314.42        341.37         5.41 o                         
   3   5   3         36.78         37.59         1.73 o                         
   4   5   3          2.97          3.11         1.13 o                         
  -4   6   3          7.15          8.05         1.38 o                         
  -3   6   3        221.20        238.45         4.03 o                         
  -2   6   3        154.51        150.45         3.08 o                         
  -1   6   3         22.86         20.66         0.69 o                         
   0   6   3         26.69         25.18         0.84 o                         
   1   6   3        373.63        404.49         8.51 o                         
   2   6   3          6.79          5.95         0.70 o                         
   3   6   3         64.61         64.30         2.26 o                         
   4   6   3          0.24          0.08         0.92 o                         
  -4   7   3          4.50          8.50         1.74 o                         
  -3   7   3        234.93        245.54         4.12 o                         
  -2   7   3        101.56        114.39         2.60 o                         
  -1   7   3        238.82        287.28         5.50 o                         
   0   7   3        428.97        433.66         7.82 o                         
   1   7   3        546.93        630.68        39.66 o                         
   2   7   3          8.09          7.14         0.84 o                         
   3   7   3         38.34         48.47         4.01 o                         
   4   7   3         52.81         47.90         2.34 o                         
  -4   8   3        200.31        241.21         9.80 o                         
  -3   8   3         50.74         49.40         2.30 o                         
  -2   8   3        405.60        404.32        16.46 o                         
  -1   8   3        498.42        494.10         8.09 o                         
   0   8   3        215.75        224.79         8.88 o                         
   1   8   3        541.06        582.93        12.21 o                         
   2   8   3         23.37         23.68         1.77 o                         
   3   8   3          0.34          0.24         1.74 o                         
   4   8   3          0.09         -0.17         0.75 o                         
  -4   9   3        143.54        140.29        18.49 o                         
  -3   9   3        323.23        357.03        14.82 o                         
  -2   9   3          0.30         -0.03         1.14 o                         
  -1   9   3         73.05         67.43         1.89 o                         
   0   9   3         71.49         60.17         1.89 o                         
   1   9   3        296.64        319.16         7.66 o                         
   2   9   3        216.84        222.10         7.15 o                         
   3   9   3         18.09         19.64         1.78 o                         
   4   9   3          6.52          5.99         1.21 o                         
  -3  10   3        292.66        303.25         9.36 o                         
  -2  10   3        126.90        129.78         3.93 o                         
  -1  10   3          1.71          1.63         0.65 o                         
   0  10   3          7.25          5.01         0.78 o                         
   1  10   3        630.38        634.96        13.47 o                         
   2  10   3          1.52          2.34         0.92 o                         
   3  10   3          8.62          7.56         1.28 o                         
   4  10   3          0.77          1.54         0.77 o                         
  -3  11   3         54.16         51.79         1.87 o                         
  -2  11   3        268.19        269.58         7.72 o                         
  -1  11   3          4.37          2.20         0.73 o                         
   0  11   3       1178.92       1147.86        20.17 o                         
   1  11   3          1.73          2.87         0.77 o                         
   2  11   3          9.39          9.72         1.19 o                         
   3  11   3        142.44        137.75         5.16 o                         
  -3  12   3         32.63         32.06         1.99 o                         
  -2  12   3        105.19         96.14         2.87 o                         
  -1  12   3        370.42        364.51         8.74 o                         
   0  12   3          1.83          1.10         0.81 o                         
   1  12   3        114.45        107.17         3.57 o                         
   2  12   3         73.39         84.47         3.81 o                         
   3  12   3         37.17         37.90         3.04 o                         
  -3  13   3        106.29        111.11         4.42 o                         
  -2  13   3         30.84         32.67         1.56 o                         
  -1  13   3         99.46        113.74         4.77 o                         
   0  13   3         45.81         40.58         2.33 o                         
   1  13   3        113.74         98.39         4.25 o                         
   2  13   3         32.12         23.70         2.00 o                         
   3  13   3        417.82        486.77        43.69 o                         
  -3  14   3          0.26         -0.10         1.06 o                         
  -2  14   3         36.02         33.83         2.06 o                         
  -1  14   3         86.42         92.68         3.47 o                         
   0  14   3        112.61        110.39         4.57 o                         
   1  14   3         66.94         57.13         3.07 o                         
   2  14   3         35.29         38.07         4.44 o                         
   3  14   3        125.99        154.46        14.17 o                         
  -2  15   3        167.93        177.89         6.71 o                         
  -1  15   3        106.25        108.66         3.68 o                         
   0  15   3         15.42         10.96         2.46 o                         
   1  15   3         10.17         10.66         0.87 o                         
   2  15   3          0.81          0.92         0.90 o                         
  -2  16   3        203.60        240.14         9.70 o                         
  -1  16   3         37.23         43.63         1.77 o                         
   0  16   3         26.26         34.02         1.91 o                         
   1  16   3         22.73         29.79         1.43 o                         
   2  16   3          0.03         -1.06         1.06 o                         
  -1  17   3          3.28          3.77         1.16 o                         
   0  17   3          0.48          2.02         0.76 o                         
   1  17   3          2.14          3.12         0.99 o                         
   0  18   3          1.36          0.84         1.47 o                         
  -4   0   4        102.30        111.67         6.32 o                         
  -3   0   4         62.39         64.98         4.63 o                         
  -2   0   4         71.78         74.50         2.38 o                         
  -1   0   4        972.60        950.98        22.60 o                         
   0   0   4        399.83        449.38         8.72 o                         
   1   0   4       2225.65       2390.07        39.50 o                         
   2   0   4       6559.49       6740.86       221.70 o                         
   3   0   4        188.49        194.96         5.22 o                         
   4   0   4          0.78          0.14         1.26 o                         
  -4   1   4         33.43         33.03         5.55 o                         
  -3   1   4         41.03         40.71         2.68 o                         
  -2   1   4         26.05         25.78         0.96 o                         
  -1   1   4          0.29          0.58         0.37 o                         
   0   1   4         30.71         24.00         0.64 o                         
   1   1   4        182.04        200.50         3.16 o                         
   2   1   4         65.63         64.37         1.62 o                         
   3   1   4        433.50        445.63         7.77 o                         
   4   1   4         11.08          9.83         1.05 o                         
  -4   2   4          8.50          8.12         1.12 o                         
  -3   2   4          0.31          0.00         1.18 o                         
  -2   2   4          0.17          0.11         0.53 o                         
  -1   2   4         28.17         28.05         0.74 o                         
   0   2   4        846.38        814.37         8.20 o                         
   1   2   4         40.78         35.00         0.73 o                         
   2   2   4       2651.12       2735.30        40.78 o                         
   3   2   4          8.09          7.78         1.01 o                         
   4   2   4         23.62         24.12         1.14 o                         
  -4   3   4         61.48         62.85         2.46 o                         
  -3   3   4        420.72        439.92        10.14 o                         
  -2   3   4       1143.21       1157.65        19.91 o                         
  -1   3   4        225.11        242.42         3.64 o                         
   0   3   4        407.72        382.10         3.23 o                         
   1   3   4        221.74        222.55         3.39 o                         
   2   3   4        423.34        450.89         7.43 o                         
   3   3   4        105.79        109.36         6.61 o                         
   4   3   4          1.27          1.63         0.98 o                         
  -4   4   4         55.94         59.46         2.02 o                         
  -3   4   4         99.78        100.00         3.41 o                         
  -2   4   4        407.33        410.10        10.98 o                         
  -1   4   4        182.00        166.16         2.60 o                         
   0   4   4        186.84        165.72         2.01 o                         
   1   4   4        199.98        188.19         2.69 o                         
   2   4   4         17.05         15.72         1.00 o                         
   3   4   4          1.55          1.12         0.78 o                         
   4   4   4          2.31          1.64         0.78 o                         
  -4   5   4         49.00         48.34         1.76 o                         
  -3   5   4        175.40        175.86         3.48 o                         
  -2   5   4         56.03         63.11         1.91 o                         
  -1   5   4       1170.34       1216.15        15.50 o                         
   0   5   4        176.51        165.86         2.86 o                         
   1   5   4         45.02         44.73         0.95 o                         
   2   5   4          0.03         -0.23         0.57 o                         
   3   5   4         29.87         26.90         1.49 o                         
   4   5   4         29.04         26.51         1.86 o                         
  -4   6   4         50.32         55.63         4.80 o                         
  -3   6   4         43.82         44.07         1.41 o                         
  -2   6   4        178.24        189.46         3.68 o                         
  -1   6   4         15.96         18.71         0.87 o                         
   0   6   4       1964.92       2052.70        25.86 o                         
   1   6   4        275.29        288.97         6.30 o                         
   2   6   4        223.71        249.47         7.46 o                         
   3   6   4         60.27         68.12         2.77 o                         
   4   6   4        146.81        148.26         5.87 o                         
  -4   7   4        340.63        366.83        14.10 o                         
  -3   7   4         93.22         82.66         2.85 o                         
  -2   7   4          0.05          0.87         0.71 o                         
  -1   7   4          9.17          8.03         0.92 o                         
   0   7   4        280.62        298.86         5.58 o                         
   1   7   4        453.68        474.47        11.94 o                         
   2   7   4          9.51          8.88         1.33 o                         
   3   7   4        194.77        193.99         9.27 o                         
   4   7   4         60.02         60.37         2.56 o                         
  -4   8   4        387.82        415.49        15.40 o                         
  -3   8   4        314.38        322.01         6.01 o                         
  -2   8   4         32.10         33.14         2.25 o                         
  -1   8   4        144.62        174.22         3.93 o                         
   0   8   4        254.43        267.94         5.32 o                         
   1   8   4        506.18        564.25        10.30 o                         
   2   8   4        233.54        244.57        11.35 o                         
   3   8   4         23.60         21.10         2.80 o                         
   4   8   4          7.63          7.44         1.35 o                         
  -4   9   4         11.62         10.03         0.95 o                         
  -3   9   4        157.70        171.34         4.83 o                         
  -2   9   4         84.74         88.50         3.82 o                         
  -1   9   4         28.07         29.36         1.38 o                         
   0   9   4         13.41         16.62         0.97 o                         
   1   9   4        136.08        141.45         3.43 o                         
   2   9   4          3.65          1.52         1.13 o                         
   3   9   4         18.67         15.69         2.22 o                         
   4   9   4         80.32         73.68         6.54 o                         
  -3  10   4         84.18         82.47         2.25 o                         
  -2  10   4          3.66          5.28         1.00 o                         
  -1  10   4          3.90          3.29         0.75 o                         
   0  10   4        265.15        265.78         5.02 o                         
   1  10   4        125.27        121.77         3.21 o                         
   2  10   4        444.46        479.50        10.81 o                         
   3  10   4        167.98        170.00         5.58 o                         
  -3  11   4         12.04         12.10         1.00 o                         
  -2  11   4          0.00          0.64         1.14 o                         
  -1  11   4        223.98        217.08         5.81 o                         
   0  11   4          6.21          6.19         0.81 o                         
   1  11   4         61.05         49.80         2.30 o                         
   2  11   4          3.94          2.21         0.91 o                         
   3  11   4          0.29          0.03         0.82 o                         
  -3  12   4         27.52         30.44         1.45 o                         
  -2  12   4         92.09         83.33         3.63 o                         
  -1  12   4         29.30         28.25         1.39 o                         
   0  12   4        720.29        696.68        14.15 o                         
   1  12   4          9.52         10.45         0.97 o                         
   2  12   4        112.58        111.13         5.41 o                         
   3  12   4         28.28         28.27         1.68 o                         
  -3  13   4         12.85         11.10         1.64 o                         
  -2  13   4         60.82         60.89         2.27 o                         
  -1  13   4         68.15         74.79         5.46 o                         
   0  13   4        115.72        104.84         3.39 o                         
   1  13   4          0.21          0.31         0.98 o                         
   2  13   4          8.57          8.13         1.79 o                         
   3  13   4         79.30         86.09         6.49 o                         
  -3  14   4          1.46          1.11         1.01 o                         
  -2  14   4        127.07        126.01         4.78 o                         
  -1  14   4         51.99         54.30         3.28 o                         
   0  14   4        388.69        359.50         8.69 o                         
   1  14   4         48.33         43.69         5.94 o                         
   2  14   4         25.66         30.15         3.02 o                         
   3  14   4          0.01         -0.19         0.57 o                         
  -2  15   4          0.52          0.87         1.50 o                         
  -1  15   4         34.92         30.45         1.61 o                         
   0  15   4          0.02         -0.93         1.01 o                         
   1  15   4         54.95         51.12         1.74 o                         
   2  15   4          8.94          9.01         1.17 o                         
  -2  16   4          0.02          0.63         1.21 o                         
  -1  16   4          0.01          1.88         0.95 o                         
   0  16   4          7.24          4.13         1.05 o                         
   1  16   4          5.15          6.59         0.89 o                         
   2  16   4        118.56        138.56         5.89 o                         
  -1  17   4         40.28         49.14         2.42 o                         
   0  17   4          0.79          1.19         0.70 o                         
   1  17   4          4.05          5.55         1.45 o                         
   0  18   4         55.12         76.23         2.70 o                         
  -4   1   5        183.52        201.96         4.61 o                         
  -3   1   5        393.37        391.81        11.23 o                         
  -2   1   5         41.79         45.66         1.27 o                         
  -1   1   5       1168.99       1133.57        17.01 o                         
   0   1   5         28.69         30.58         0.67 o                         
   1   1   5        410.01        472.79         5.78 o                         
   2   1   5       3224.77       3448.75        46.77 o                         
   3   1   5         50.55         50.69         1.96 o                         
   4   1   5          4.57          6.56         1.17 o                         
  -4   2   5          0.43          0.25         0.85 o                         
  -3   2   5          0.30          0.00         1.16 o                         
  -2   2   5         82.37         83.02         1.99 o                         
  -1   2   5        359.32        358.03         4.71 o                         
   0   2   5         12.54          9.86         0.25 o                         
   1   2   5        458.95        483.69         6.36 o                         
   2   2   5       1069.41       1142.56        19.62 o                         
   3   2   5          0.04         -0.39         0.76 o                         
   4   2   5         82.45         86.45         3.55 o                         
  -4   3   5          0.03         -0.38         0.76 o                         
  -3   3   5          1.23          0.43         2.10 o                         
  -2   3   5         48.19         48.95         1.50 o                         
  -1   3   5        328.92        326.58         5.25 o                         
   0   3   5        706.02        710.06         6.02 o                         
   1   3   5        104.28         94.51         1.47 o                         
   2   3   5          1.56          0.09         0.51 o                         
   3   3   5        102.50         98.19         3.34 o                         
   4   3   5          3.99          3.18         0.84 o                         
  -4   4   5        108.68        101.38         2.75 o                         
  -3   4   5          0.28          0.09         0.70 o                         
  -2   4   5         94.18         92.65         3.52 o                         
  -1   4   5         28.86         35.66         0.95 o                         
   0   4   5       1044.23       1046.08        10.18 o                         
   1   4   5          2.34          3.99         0.46 o                         
   2   4   5         94.17        104.61         2.42 o                         
   3   4   5         99.18         99.84         2.95 o                         
   4   4   5          0.18         -0.26         0.72 o                         
  -4   5   5         62.86         56.94         5.70 o                         
  -3   5   5        168.45        160.48         3.63 o                         
  -2   5   5          7.02          8.44         0.75 o                         
  -1   5   5       2563.82       2662.16        36.14 o                         
   0   5   5        258.88        254.43         3.19 o                         
   1   5   5        642.90        633.22        13.82 o                         
   2   5   5         10.21         10.73         1.32 o                         
   3   5   5        226.57        234.77         6.17 o                         
   4   5   5          8.05          7.99         0.94 o                         
  -4   6   5         68.02         72.76         3.77 o                         
  -3   6   5         46.18         43.08         1.52 o                         
  -2   6   5         24.91         20.63         1.06 o                         
  -1   6   5        153.94        148.30         3.18 o                         
   0   6   5        154.97        157.36         2.34 o                         
   1   6   5        253.76        296.36         6.58 o                         
   2   6   5        146.33        156.61         8.38 o                         
   3   6   5          3.85          3.83         1.76 o                         
   4   6   5         88.53         91.33         9.34 o                         
  -4   7   5         80.70         79.59         3.00 o                         
  -3   7   5         22.60         21.44         1.62 o                         
  -2   7   5         65.96         68.72         2.56 o                         
  -1   7   5          3.18          0.69         0.61 o                         
   0   7   5        410.21        495.80         8.91 o                         
   1   7   5        142.56        145.44         5.31 o                         
   2   7   5        203.68        234.64        10.40 o                         
   3   7   5          0.49          0.48         1.40 o                         
   4   7   5         20.88         20.40         1.41 o                         
  -4   8   5         63.68         58.33         8.59 o                         
  -3   8   5        357.05        371.18         7.56 o                         
  -2   8   5         68.87         69.96         3.28 o                         
  -1   8   5        176.30        184.38         3.69 o                         
   0   8   5        302.23        319.45         5.11 o                         
   1   8   5        217.02        234.18         4.92 o                         
   2   8   5         88.85         96.37         5.75 o                         
   3   8   5         53.42         48.79         3.33 o                         
   4   8   5          0.51         -0.26         0.74 o                         
  -4   9   5          8.93          8.01         1.16 o                         
  -3   9   5        270.11        282.90         6.05 o                         
  -2   9   5        251.92        261.78        10.02 o                         
  -1   9   5        180.07        173.36         3.64 o                         
   0   9   5          0.11          0.10         0.58 o                         
   1   9   5         30.68         24.76         1.33 o                         
   2   9   5        179.58        183.00         5.07 o                         
   3   9   5        277.66        279.97        11.68 o                         
   4   9   5         31.65         29.93         1.93 o                         
  -3  10   5          8.06          8.63         0.78 o                         
  -2  10   5        741.34        742.28        13.95 o                         
  -1  10   5         26.17         31.53         1.42 o                         
   0  10   5        159.19        149.21         3.31 o                         
   1  10   5          8.95          6.19         0.95 o                         
   2  10   5        211.98        218.74         5.80 o                         
   3  10   5         15.48         14.37         1.71 o                         
  -3  11   5        102.53        101.40         3.12 o                         
  -2  11   5          0.60         -0.63         1.50 o                         
  -1  11   5         34.88         33.67         1.97 o                         
   0  11   5        141.37        143.40         3.02 o                         
   1  11   5        266.25        259.84         5.68 o                         
   2  11   5         36.52         28.10         1.75 o                         
   3  11   5         14.99         13.45         1.08 o                         
  -3  12   5          0.78          0.69         0.81 o                         
  -2  12   5         64.36         59.58         3.40 o                         
  -1  12   5         65.39         60.98         2.05 o                         
   0  12   5        332.05        333.84         5.71 o                         
   1  12   5         20.03         19.72         1.21 o                         
   2  12   5         17.94         19.51         1.39 o                         
   3  12   5         14.64         14.15         1.41 o                         
  -3  13   5         15.52         12.26         1.64 o                         
  -2  13   5        108.57        111.22         3.10 o                         
  -1  13   5        105.42        104.73         3.54 o                         
   0  13   5         95.44         77.61         2.54 o                         
   1  13   5        527.66        502.67        10.65 o                         
   2  13   5          4.57          6.04         1.76 o                         
   3  13   5         60.47         64.18         3.77 o                         
  -2  14   5          0.76          0.92         0.91 o                         
  -1  14   5         52.61         42.10         3.96 o                         
   0  14   5         91.00        101.40         3.07 o                         
   1  14   5          8.65          5.31         1.93 o                         
   2  14   5         10.34         11.12         1.37 o                         
  -2  15   5         36.07         45.24         3.38 o                         
  -1  15   5         47.66         55.82         2.52 o                         
   0  15   5         22.60         19.97         2.02 o                         
   1  15   5         53.61         56.41         2.82 o                         
   2  15   5          1.61          0.24         1.35 o                         
  -2  16   5        182.06        243.47         9.56 o                         
  -1  16   5         84.94        107.03         4.90 o                         
   0  16   5          4.66          5.60         0.84 o                         
   1  16   5          0.86          1.38         0.67 o                         
   2  16   5          0.19          1.01         0.97 o                         
  -1  17   5          1.01          1.14         0.94 o                         
   0  17   5          0.15         -0.40         0.67 o                         
   1  17   5         10.21         12.75         1.64 o                         
  -4   0   6         37.46         44.08         3.57 o                         
  -3   0   6         78.68         81.01         5.26 o                         
  -2   0   6        130.13        145.37         3.85 o                         
  -1   0   6          5.01          6.02         0.68 o                         
   0   0   6        716.40        768.23        11.53 o                         
   1   0   6        668.16        772.06        15.16 o                         
   2   0   6        411.19        460.71         9.74 o                         
   3   0   6       2490.08       2552.16        61.07 o                         
   4   0   6          9.63         14.19         2.03 o                         
  -4   1   6         33.42         34.70         1.82 o                         
  -3   1   6        147.46        148.97         5.46 o                         
  -2   1   6        172.05        182.04         3.22 o                         
  -1   1   6         20.02         22.52         0.84 o                         
   0   1   6         53.65         52.35         1.00 o                         
   1   1   6         39.09         40.58         0.92 o                         
   2   1   6         37.79         37.00         1.13 o                         
   3   1   6        237.23        227.58         5.16 o                         
   4   1   6          5.14          4.20         1.40 o                         
  -4   2   6        236.79        244.70         5.21 o                         
  -3   2   6         26.37         24.49         1.70 o                         
  -2   2   6         82.67         74.10         2.13 o                         
  -1   2   6        876.80        893.83        12.02 o                         
   0   2   6        201.61        198.92         1.85 o                         
   1   2   6       1358.14       1465.46        17.44 o                         
   2   2   6        193.97        207.12         3.59 o                         
   3   2   6        615.35        625.30         9.49 o                         
   4   2   6         59.37         57.37         2.71 o                         
  -4   3   6        122.87        127.95         3.19 o                         
  -3   3   6          5.93          4.30         1.09 o                         
  -2   3   6        949.03        975.71        15.22 o                         
  -1   3   6        232.36        261.29         3.67 o                         
   0   3   6        260.31        252.41         2.49 o                         
   1   3   6        173.06        167.79         2.85 o                         
   2   3   6         19.88         17.32         0.87 o                         
   3   3   6         48.35         48.41         2.06 o                         
   4   3   6        130.80        133.03         4.57 o                         
  -4   4   6         60.47         60.43         2.29 o                         
  -3   4   6         24.76         26.52         1.34 o                         
  -2   4   6         12.91          7.89         0.96 o                         
  -1   4   6        383.14        395.18         5.08 o                         
   0   4   6         11.15          8.03         0.42 o                         
   1   4   6        157.29        151.40         2.64 o                         
   2   4   6          0.30          0.38         0.63 o                         
   3   4   6         54.68         55.26         2.37 o                         
   4   4   6          1.03          0.14         0.89 o                         
  -4   5   6        126.56        139.86         4.68 o                         
  -3   5   6         64.13         66.94         1.91 o                         
  -2   5   6        122.92        127.70         2.81 o                         
  -1   5   6         60.34         56.31         1.71 o                         
   0   5   6        537.23        573.65         5.83 o                         
   1   5   6        140.44        136.68         5.09 o                         
   2   5   6         30.26         31.02         1.72 o                         
   3   5   6         40.42         36.86         2.03 o                         
   4   5   6         10.79          9.12         1.69 o                         
  -4   6   6         69.14         74.33         2.94 o                         
  -3   6   6          1.87          1.50         0.79 o                         
  -2   6   6         60.80         64.58         2.44 o                         
  -1   6   6          0.10          1.53         0.51 o                         
   0   6   6         16.47         22.49         1.32 o                         
   1   6   6        377.33        414.26         7.95 o                         
   2   6   6         46.64         41.97         2.07 o                         
   3   6   6         22.36         24.58         1.72 o                         
   4   6   6         36.06         31.86         2.56 o                         
  -4   7   6          0.13         -0.10         0.75 o                         
  -3   7   6        121.21        123.39         3.40 o                         
  -2   7   6         25.53         26.96         1.64 o                         
  -1   7   6          0.00         -0.48         0.68 o                         
   0   7   6          0.32         -0.13         0.44 o                         
   1   7   6        111.94        115.34         2.87 o                         
   2   7   6        278.23        296.30         7.20 o                         
   3   7   6         11.25          9.17         2.37 o                         
   4   7   6         97.83         90.96         4.44 o                         
  -4   8   6        110.92        108.73         3.40 o                         
  -3   8   6        258.00        273.45         6.91 o                         
  -2   8   6         19.23         22.83         1.55 o                         
  -1   8   6        639.93        666.33        16.00 o                         
   0   8   6        323.54        366.10         5.37 o                         
   1   8   6          1.95          2.19         0.69 o                         
   2   8   6         40.62         39.20         3.57 o                         
   3   8   6        113.74        114.70         4.41 o                         
   4   8   6          7.34          6.52         1.11 o                         
  -4   9   6         80.81         71.12         3.28 o                         
  -3   9   6         31.49         27.25         1.94 o                         
  -2   9   6        125.01        130.54         5.04 o                         
  -1   9   6         24.36         27.62         1.30 o                         
   0   9   6         53.38         51.41         1.54 o                         
   1   9   6          5.87          3.79         0.81 o                         
   2   9   6        113.02        101.78         4.16 o                         
   3   9   6          9.75          9.27         1.74 o                         
   4   9   6         24.27         18.20         1.40 o                         
  -3  10   6        155.49        154.53         3.35 o                         
  -2  10   6        266.03        252.31         5.64 o                         
  -1  10   6        175.14        190.44         4.32 o                         
   0  10   6          0.98          0.34         0.65 o                         
   1  10   6        300.54        288.01         7.09 o                         
   2  10   6          1.04          1.83         0.89 o                         
   3  10   6         52.20         52.31         2.85 o                         
  -3  11   6         37.28         30.11         1.55 o                         
  -2  11   6         80.23         67.15         2.49 o                         
  -1  11   6         97.87         86.27         2.78 o                         
   0  11   6        124.68        128.74         3.15 o                         
   1  11   6          0.35         -0.27         0.63 o                         
   2  11   6        279.25        268.13         6.70 o                         
   3  11   6         54.91         49.78         2.49 o                         
  -3  12   6         74.44         64.94         2.66 o                         
  -2  12   6         41.33         41.18         3.81 o                         
  -1  12   6        176.49        166.94         3.82 o                         
   0  12   6         68.65         64.74         1.92 o                         
   1  12   6        588.87        583.76        13.15 o                         
   2  12   6         35.41         34.23         2.12 o                         
   3  12   6          4.21          3.91         0.70 o                         
  -3  13   6          0.24         -0.58         1.11 o                         
  -2  13   6          5.95          7.58         1.13 o                         
  -1  13   6         44.27         50.31         1.86 o                         
   0  13   6        119.10        127.80         3.47 o                         
   1  13   6         45.19         51.38         2.06 o                         
   2  13   6          3.26          2.50         0.83 o                         
   3  13   6         45.00         41.17         3.31 o                         
  -2  14   6          0.03         -0.26         1.06 o                         
  -1  14   6         60.00         55.92         2.87 o                         
   0  14   6          0.07         -0.65         1.35 o                         
   1  14   6         85.21         72.76         4.97 o                         
   2  14   6         62.13         53.96         4.68 o                         
  -2  15   6         15.25         22.59         2.46 o                         
  -1  15   6         31.36         34.59         1.60 o                         
   0  15   6          7.12          5.27         1.00 o                         
   1  15   6          0.78         -0.44         0.81 o                         
   2  15   6        102.01        101.54        11.95 o                         
  -2  16   6         51.55         82.51         4.06 o                         
  -1  16   6         44.50         55.55         2.14 o                         
   0  16   6        115.43        129.79         3.71 o                         
   1  16   6         76.08         63.18         1.94 o                         
   2  16   6          1.70          2.46         0.92 o                         
  -1  17   6         17.66         15.55         1.88 o                         
   0  17   6         16.63         16.39         1.10 o                         
   1  17   6         23.71         20.04         1.83 o                         
  -4   1   7         75.70         78.44         2.69 o                         
  -3   1   7        428.39        439.51        10.06 o                         
  -2   1   7        602.85        623.20        10.08 o                         
  -1   1   7          4.35          6.93         0.58 o                         
   0   1   7       1561.41       1718.80        20.09 o                         
   1   1   7         73.67         86.58         1.71 o                         
   2   1   7        486.98        521.96         6.75 o                         
   3   1   7        828.92        830.24        12.26 o                         
   4   1   7          1.07          0.48         0.82 o                         
  -4   2   7          0.83         -0.30         0.65 o                         
  -3   2   7         34.51         36.28         2.47 o                         
  -2   2   7         27.47         24.88         1.16 o                         
  -1   2   7        830.84        887.77        12.34 o                         
   0   2   7        114.08        120.78         1.43 o                         
   1   2   7        323.62        372.35         4.84 o                         
   2   2   7        174.36        187.96         3.71 o                         
   3   2   7        411.15        412.51         7.32 o                         
   4   2   7         86.36         93.33         2.86 o                         
  -4   3   7        125.40        138.74         4.42 o                         
  -3   3   7        120.07        127.75         5.33 o                         
  -2   3   7         96.79         95.91         2.32 o                         
  -1   3   7        358.51        370.73         5.56 o                         
   0   3   7        249.65        282.43         3.05 o                         
   1   3   7        230.93        268.94         6.31 o                         
   2   3   7        223.79        213.56         3.84 o                         
   3   3   7        247.15        263.64        10.50 o                         
   4   3   7          7.40          6.52         1.54 o                         
  -4   4   7         47.46         48.46         1.70 o                         
  -3   4   7          8.25          5.97         0.97 o                         
  -2   4   7         40.04         38.17         1.78 o                         
  -1   4   7        108.82        123.07         2.52 o                         
   0   4   7         16.69         22.27         0.55 o                         
   1   4   7        527.46        494.28        13.55 o                         
   2   4   7          0.03          0.54         0.67 o                         
   3   4   7          0.56          0.98         0.81 o                         
   4   4   7         22.05         23.17         1.62 o                         
  -4   5   7          0.16          0.24         0.69 o                         
  -3   5   7          0.19          0.54         0.97 o                         
  -2   5   7        136.86        130.00         3.51 o                         
  -1   5   7        103.83        108.13         2.38 o                         
   0   5   7       1169.58       1244.98        14.10 o                         
   1   5   7         33.41         31.66         1.05 o                         
   2   5   7         77.31         87.55         3.45 o                         
   3   5   7          1.93          2.66         1.13 o                         
   4   5   7         64.52         60.25         3.62 o                         
  -4   6   7          0.26         -0.28         0.73 o                         
  -3   6   7          0.05          0.52         0.87 o                         
  -2   6   7        124.63        120.00         4.01 o                         
  -1   6   7         42.80         36.39         1.19 o                         
   0   6   7          2.36          3.18         0.65 o                         
   1   6   7         47.96         52.10         1.43 o                         
   2   6   7         40.67         36.83         3.65 o                         
   3   6   7         46.28         45.09         1.88 o                         
   4   6   7          0.01         -1.16         1.30 o                         
  -4   7   7          8.18          9.93         1.98 o                         
  -3   7   7          1.01          0.94         1.03 o                         
  -2   7   7        204.66        191.00         7.24 o                         
  -1   7   7         23.07         20.44         0.98 o                         
   0   7   7         16.54         23.36         0.89 o                         
   1   7   7          8.41         12.64         0.97 o                         
   2   7   7          1.33          4.30         1.74 o                         
   3   7   7         99.64         95.63         8.93 o                         
   4   7   7          6.35          6.12         0.80 o                         
  -4   8   7         50.75         45.00         2.56 o                         
  -3   8   7         64.20         68.78         2.74 o                         
  -2   8   7        285.51        283.28         8.74 o                         
  -1   8   7        189.84        181.57         3.53 o                         
   0   8   7         30.37         34.04         1.23 o                         
   1   8   7        382.48        388.48         9.52 o                         
   2   8   7         41.77         50.92         3.55 o                         
   3   8   7          5.99          6.38         1.18 o                         
  -3   9   7         16.61         16.88         1.07 o                         
  -2   9   7        854.51        832.71        17.10 o                         
  -1   9   7        137.55        124.94         2.74 o                         
   0   9   7        167.50        168.79         3.31 o                         
   1   9   7          0.00          0.05         0.64 o                         
   2   9   7         43.73         38.47         2.44 o                         
   3   9   7        166.23        152.26         4.17 o                         
  -3  10   7          4.59          6.73         0.78 o                         
  -2  10   7         13.11         12.09         2.27 o                         
  -1  10   7        541.19        543.93         9.36 o                         
   0  10   7         20.39         14.28         1.12 o                         
   1  10   7         63.61         67.54         2.38 o                         
   2  10   7        243.00        260.58         6.80 o                         
   3  10   7         18.09         15.45         0.98 o                         
  -3  11   7         90.44         87.41         2.70 o                         
  -2  11   7         37.63         41.37         2.13 o                         
  -1  11   7         67.91         56.58         2.26 o                         
   0  11   7          1.03          2.41         0.71 o                         
   1  11   7        117.53        107.04         2.61 o                         
   2  11   7        111.27        127.36         3.84 o                         
   3  11   7          0.40          0.00         0.65 o                         
  -3  12   7         54.13         52.66         3.45 o                         
  -2  12   7          0.34          1.26         1.21 o                         
  -1  12   7        139.73        137.07         3.75 o                         
   0  12   7         67.82         62.53         1.89 o                         
   1  12   7        109.77        120.31         3.36 o                         
   2  12   7          4.61          4.57         1.09 o                         
   3  12   7        106.61        115.43         3.27 o                         
  -3  13   7         26.18         26.31         1.98 o                         
  -2  13   7         57.75         58.47         2.71 o                         
  -1  13   7        250.69        247.69         5.64 o                         
   0  13   7        366.21        346.14         8.02 o                         
   1  13   7        357.99        372.02        10.31 o                         
   2  13   7        182.41        183.44         4.71 o                         
  -2  14   7         30.59         44.47         3.52 o                         
  -1  14   7         13.25         13.31         1.16 o                         
   0  14   7          5.17          2.42         1.26 o                         
   1  14   7        172.07        194.00         6.09 o                         
   2  14   7          0.37          0.32         0.82 o                         
  -2  15   7          0.10         -1.50         1.50 o                         
  -1  15   7          2.27          3.52         1.00 o                         
   0  15   7          0.00          0.89         0.81 o                         
   1  15   7         14.82         15.35         2.44 o                         
   2  15   7         63.84         75.56         3.91 o                         
  -1  16   7         40.00         53.58         3.74 o                         
   0  16   7          0.74          1.69         0.66 o                         
   1  16   7          0.03          0.64         0.65 o                         
   0  17   7          0.70          0.72         1.06 o                         
   1  17   7          0.33          0.34         0.77 o                         
  -4   0   8        188.77        188.48         8.30 o                         
  -3   0   8         79.82         65.82         3.26 o                         
  -2   0   8        232.44        249.44         5.97 o                         
  -1   0   8        311.06        358.89         9.23 o                         
   0   0   8        506.52        621.02        11.32 o                         
   1   0   8        440.84        573.82        12.90 o                         
   2   0   8          6.83          9.32         1.03 o                         
   3   0   8         28.25         27.22         3.03 o                         
   4   0   8       1106.29       1158.95        39.88 o                         
  -4   1   8        135.90        137.77         6.02 o                         
  -3   1   8         44.48         45.83         2.75 o                         
  -2   1   8        135.41        131.28         2.73 o                         
  -1   1   8        726.23        793.48        10.32 o                         
   0   1   8         15.25         15.62         0.47 o                         
   1   1   8         28.16         33.88         1.16 o                         
   2   1   8          6.04          5.63         0.67 o                         
   3   1   8        283.24        295.49         5.15 o                         
   4   1   8        555.81        600.56        15.29 o                         
  -4   2   8         84.19         85.54         2.93 o                         
  -3   2   8        586.90        596.16        15.96 o                         
  -2   2   8        118.00        129.50         2.86 o                         
  -1   2   8        176.17        170.18         6.75 o                         
   0   2   8       1407.38       1658.39        17.57 o                         
   1   2   8         49.32         62.10         1.40 o                         
   2   2   8        294.46        322.40         6.99 o                         
   3   2   8         34.42         33.22         1.68 o                         
   4   2   8         77.13         73.74         2.94 o                         
  -4   3   8        173.45        187.67         4.71 o                         
  -3   3   8        275.66        283.02         7.08 o                         
  -2   3   8        213.13        191.04         3.81 o                         
  -1   3   8        139.16        153.92         5.58 o                         
   0   3   8          2.89          4.85         0.36 o                         
   1   3   8          0.27          0.95         0.41 o                         
   2   3   8         21.63         22.24         1.23 o                         
   3   3   8         73.61         63.49         4.32 o                         
   4   3   8         12.64         11.07         0.96 o                         
  -4   4   8         10.20         11.37         1.23 o                         
  -3   4   8         98.29        102.64         3.03 o                         
  -2   4   8         79.24         70.50         2.20 o                         
  -1   4   8         25.33         34.01         1.33 o                         
   0   4   8        630.73        679.07         9.21 o                         
   1   4   8         51.66         56.67         1.68 o                         
   2   4   8          0.04         -0.09         0.68 o                         
   3   4   8         32.42         32.37         1.91 o                         
   4   4   8          1.45          1.69         0.78 o                         
  -4   5   8        105.89        111.86         8.74 o                         
  -3   5   8        260.32        265.36         5.83 o                         
  -2   5   8          3.01          2.39         0.88 o                         
  -1   5   8          2.65          2.82         0.58 o                         
   0   5   8        222.15        229.41         3.48 o                         
   1   5   8        436.47        462.51        10.13 o                         
   2   5   8        324.16        333.34         9.58 o                         
   3   5   8         41.33         41.01         2.07 o                         
   4   5   8          1.63          1.32         1.30 o                         
  -4   6   8         51.18         52.93         3.65 o                         
  -3   6   8         14.51         12.48         1.34 o                         
  -2   6   8         36.97         40.42         2.50 o                         
  -1   6   8         45.14         53.26         1.40 o                         
   0   6   8        279.26        298.44         3.72 o                         
   1   6   8        175.73        154.50         3.37 o                         
   2   6   8          0.88          2.16         1.05 o                         
   3   6   8         17.24         17.85         1.40 o                         
   4   6   8          4.82          5.08         0.78 o                         
  -4   7   8          8.05          6.81         1.16 o                         
  -3   7   8        156.30        159.32         4.64 o                         
  -2   7   8         56.48         50.94         2.90 o                         
  -1   7   8         35.98         38.21         1.33 o                         
   0   7   8          0.06          0.08         0.51 o                         
   1   7   8         74.22         68.24         1.77 o                         
   2   7   8          0.01          0.24         1.54 o                         
   3   7   8         93.52         91.45         5.26 o                         
   4   7   8          9.03          9.41         1.21 o                         
  -4   8   8          0.89          0.43         0.68 o                         
  -3   8   8          1.25          1.26         0.78 o                         
  -2   8   8         70.80         72.29         4.01 o                         
  -1   8   8         59.30         62.16         1.63 o                         
   0   8   8         22.54         28.54         1.28 o                         
   1   8   8         26.21         21.19         1.14 o                         
   2   8   8        167.41        175.89         5.94 o                         
   3   8   8         11.93         10.07         1.05 o                         
  -3   9   8         36.44         37.09         1.54 o                         
  -2   9   8        142.59        114.87         6.19 o                         
  -1   9   8        262.44        261.39         4.66 o                         
   0   9   8         15.40         19.13         1.05 o                         
   1   9   8        117.01        120.80         3.31 o                         
   2   9   8         11.05          7.49         2.41 o                         
   3   9   8         31.87         26.59         1.25 o                         
  -3  10   8        103.20         96.90         2.51 o                         
  -2  10   8        493.21        475.18        10.75 o                         
  -1  10   8        187.50        156.17         3.64 o                         
   0  10   8        130.48        133.64         4.36 o                         
   1  10   8        131.98        134.61         3.56 o                         
   2  10   8         10.20          8.28         0.97 o                         
   3  10   8        125.39        124.26         5.00 o                         
  -3  11   8         16.08         15.54         1.35 o                         
  -2  11   8         31.97         37.90         3.38 o                         
  -1  11   8        370.41        305.37         5.55 o                         
   0  11   8        154.30        141.72         3.49 o                         
   1  11   8        323.43        318.40         6.01 o                         
   2  11   8         12.17          6.26         1.14 o                         
   3  11   8        139.55        124.57         5.43 o                         
  -3  12   8         11.53         11.44         1.59 o                         
  -2  12   8         42.69         39.14         2.56 o                         
  -1  12   8         27.00         28.18         1.46 o                         
   0  12   8        180.99        172.66         4.12 o                         
   1  12   8         30.04         35.19         1.71 o                         
   2  12   8        663.85        688.29        14.42 o                         
   3  12   8         83.08         72.57         2.40 o                         
  -2  13   8          0.26         -0.19         0.66 o                         
  -1  13   8          0.26         -0.67         1.16 o                         
   0  13   8         36.84         39.60         2.02 o                         
   1  13   8         54.81         65.56         4.39 o                         
   2  13   8          2.54          5.07         1.04 o                         
  -2  14   8         24.32         26.80         2.75 o                         
  -1  14   8          0.49          0.32         0.75 o                         
   0  14   8          1.09          0.97         0.80 o                         
   1  14   8          0.39         -0.07         0.77 o                         
   2  14   8        124.79        144.30         4.25 o                         
  -2  15   8          0.02         -1.06         1.40 o                         
  -1  15   8          0.36          0.40         1.11 o                         
   0  15   8         34.39         41.44         1.90 o                         
   1  15   8         21.24         20.72         1.86 o                         
   2  15   8          1.03          2.51         1.01 o                         
  -1  16   8        131.68        127.60         5.31 o                         
   0  16   8         90.50         87.37         7.60 o                         
   1  16   8         70.62         65.90         3.62 o                         
   0  17   8         49.63         37.03         2.32 o                         
  -4   1   9          0.28          0.33         0.56 o                         
  -3   1   9        171.99        165.14         4.66 o                         
  -2   1   9        350.48        344.87         8.04 o                         
  -1   1   9        786.45        827.41        12.78 o                         
   0   1   9         35.59         44.39         1.04 o                         
   1   1   9        277.06        333.54         4.79 o                         
   2   1   9         13.77         13.41         0.82 o                         
   3   1   9        455.53        462.42        10.46 o                         
   4   1   9        347.99        349.83         9.34 o                         
  -4   2   9         11.93         13.30         1.02 o                         
  -3   2   9          6.99          4.26         2.12 o                         
  -2   2   9         61.21         55.33         1.72 o                         
  -1   2   9        362.29        391.27         7.30 o                         
   0   2   9        436.09        496.81         5.62 o                         
   1   2   9        303.77        347.61         4.71 o                         
   2   2   9        155.95        169.91         3.63 o                         
   3   2   9         18.15         22.17         1.66 o                         
   4   2   9         61.40         52.43         2.28 o                         
  -4   3   9          4.03          2.36         0.84 o                         
  -3   3   9        204.36        196.78         6.34 o                         
  -2   3   9        176.84        178.22         3.68 o                         
  -1   3   9         33.26         39.54         1.71 o                         
   0   3   9         25.11         34.58         0.89 o                         
   1   3   9        519.36        537.99         7.17 o                         
   2   3   9         27.70         27.32         1.10 o                         
   3   3   9        307.58        308.64         7.62 o                         
   4   3   9        189.51        198.49         5.70 o                         
  -4   4   9        387.41        405.38        22.93 o                         
  -3   4   9         43.34         44.87         2.59 o                         
  -2   4   9          3.30          2.61         0.89 o                         
  -1   4   9          6.60          6.29         0.77 o                         
   0   4   9         48.51         55.33         1.14 o                         
   1   4   9         27.97         23.79         0.92 o                         
   2   4   9        407.87        409.58         7.27 o                         
   3   4   9         21.46         23.61         1.57 o                         
   4   4   9         46.19         39.91         5.24 o                         
  -4   5   9          0.36          0.50         0.67 o                         
  -3   5   9         95.10        103.39         3.51 o                         
  -2   5   9         42.19         42.91         2.08 o                         
  -1   5   9         15.11         15.42         0.96 o                         
   0   5   9        309.54        284.68         3.40 o                         
   1   5   9         37.86         49.40         1.55 o                         
   2   5   9         66.09         69.07         2.74 o                         
   3   5   9         15.87         16.67         1.38 o                         
   4   5   9          7.12          6.66         0.80 o                         
  -4   6   9         14.70         14.10         1.40 o                         
  -3   6   9         10.56         11.81         1.30 o                         
  -2   6   9          2.01          1.77         1.15 o                         
  -1   6   9         12.47         12.50         0.76 o                         
   0   6   9          5.08          5.01         0.49 o                         
   1   6   9          6.42          4.99         0.72 o                         
   2   6   9         18.11         16.24         1.53 o                         
   3   6   9         23.37         21.97         2.37 o                         
   4   6   9         43.84         37.32         2.17 o                         
  -4   7   9         11.79          9.37         1.16 o                         
  -3   7   9        155.91        166.81         5.04 o                         
  -2   7   9         18.86         18.85         1.89 o                         
  -1   7   9         58.86         54.28         1.31 o                         
   0   7   9        300.22        298.65         4.64 o                         
   1   7   9        249.08        254.41         6.03 o                         
   2   7   9          4.20          3.59         2.44 o                         
   3   7   9          0.93          0.27         0.86 o                         
  -3   8   9         75.03         74.78         2.09 o                         
  -2   8   9        144.67        142.16         6.63 o                         
  -1   8   9         36.72         34.73         1.36 o                         
   0   8   9        133.87        139.75         2.93 o                         
   1   8   9         49.28         49.60         2.26 o                         
   2   8   9        372.85        381.22         8.82 o                         
   3   8   9         27.78         27.13         1.50 o                         
  -3   9   9         43.23         39.82         1.53 o                         
  -2   9   9         54.65         46.37         2.21 o                         
  -1   9   9        956.26        881.52        16.36 o                         
   0   9   9        219.19        207.39         4.36 o                         
   1   9   9         64.44         61.12         2.22 o                         
   2   9   9         48.66         42.85         2.09 o                         
   3   9   9         43.96         41.90         1.69 o                         
  -3  10   9          0.12          0.12         0.71 o                         
  -2  10   9         42.18         26.07         2.41 o                         
  -1  10   9         15.85         13.01         1.08 o                         
   0  10   9        441.97        458.33         9.63 o                         
   1  10   9          8.29          7.10         0.87 o                         
   2  10   9         26.64         26.35         1.74 o                         
   3  10   9        294.08        304.89        11.68 o                         
  -3  11   9          5.97          5.85         0.73 o                         
  -2  11   9        157.78        143.34         7.19 o                         
  -1  11   9         91.15        103.71         3.18 o                         
   0  11   9         18.05         15.61         1.10 o                         
   1  11   9         13.65         17.11         1.18 o                         
   2  11   9          6.94          5.03         1.05 o                         
   3  11   9         90.15         93.03         4.35 o                         
  -2  12   9         18.47         18.63         1.07 o                         
  -1  12   9          5.35          3.52         1.06 o                         
   0  12   9        237.34        232.82         7.15 o                         
   1  12   9         23.27         17.10         1.71 o                         
   2  12   9        128.54        141.58         5.81 o                         
   3  12   9         77.83         72.32         3.28 o                         
  -2  13   9          4.45          5.28         1.04 o                         
  -1  13   9        107.96        101.90         2.95 o                         
   0  13   9        268.46        258.16         8.02 o                         
   1  13   9        172.87        165.30         7.80 o                         
   2  13   9         64.21         55.10         4.54 o                         
  -2  14   9          0.02          2.03         1.35 o                         
  -1  14   9          9.96         10.93         1.13 o                         
   0  14   9         63.40         59.39         2.38 o                         
   1  14   9          0.59          0.19         1.50 o                         
   2  14   9         38.91         33.95         1.61 o                         
  -2  15   9          1.93          2.46         1.16 o                         
  -1  15   9          2.16          2.09         0.80 o                         
   0  15   9          0.41          1.45         1.06 o                         
   1  15   9          0.06          0.48         1.06 o                         
  -1  16   9        191.64        202.53         7.63 o                         
   0  16   9         18.86         20.51         1.31 o                         
   1  16   9         17.34         19.60         1.69 o                         
  -4   0  10          3.77          2.96         0.84 o                         
  -3   0  10         77.90         83.91         5.17 o                         
  -2   0  10        528.33        520.40        19.17 o                         
  -1   0  10        144.55        157.69         3.95 o                         
   0   0  10        312.85        413.25         6.79 o                         
   1   0  10          8.56         11.31         1.07 o                         
   2   0  10          7.94          6.78         0.96 o                         
   3   0  10         35.02         29.48         2.56 o                         
   4   0  10         49.55         59.34         3.38 o                         
  -4   1  10          4.56          3.38         0.70 o                         
  -3   1  10         32.94         33.08         2.23 o                         
  -2   1  10          1.78          0.99         0.81 o                         
  -1   1  10         77.94         67.28         2.34 o                         
   0   1  10        788.29        941.40        11.52 o                         
   1   1  10          0.58          1.15         0.49 o                         
   2   1  10         75.56         74.66         1.71 o                         
   3   1  10        163.13        171.98         4.28 o                         
   4   1  10        316.40        346.50         9.10 o                         
  -4   2  10          8.94          6.15         1.03 o                         
  -3   2  10         73.20         64.54         2.56 o                         
  -2   2  10        735.85        666.52        14.24 o                         
  -1   2  10         48.67         61.71         1.92 o                         
   0   2  10         24.58         27.34         0.78 o                         
   1   2  10        733.12        874.38        10.89 o                         
   2   2  10          5.56          5.95         0.99 o                         
   3   2  10         27.83         28.39         1.52 o                         
   4   2  10         14.34         13.53         1.57 o                         
  -4   3  10          1.21          0.54         0.73 o                         
  -3   3  10        324.45        306.93         8.39 o                         
  -2   3  10          2.90          0.72         0.77 o                         
  -1   3  10       1076.31       1040.35        18.06 o                         
   0   3  10        193.22        216.84         2.86 o                         
   1   3  10        242.89        253.91         3.33 o                         
   2   3  10         72.80         71.54         2.01 o                         
   3   3  10         44.28         41.67         2.43 o                         
   4   3  10          5.47          6.03         1.16 o                         
  -4   4  10          0.36          0.30         0.48 o                         
  -3   4  10         24.88         23.16         2.70 o                         
  -2   4  10         66.39         68.18         2.28 o                         
  -1   4  10         15.96         14.33         0.83 o                         
   0   4  10         64.28         80.65         1.35 o                         
   1   4  10        247.40        272.02         5.61 o                         
   2   4  10        309.67        330.55        14.62 o                         
   3   4  10          7.82         10.47         1.52 o                         
   4   4  10          0.08         -0.14         0.77 o                         
  -4   5  10          7.90          9.50         1.13 o                         
  -3   5  10         89.05         87.62         3.87 o                         
  -2   5  10        627.77        581.05        13.30 o                         
  -1   5  10        154.63        153.71         2.78 o                         
   0   5  10          2.09          1.69         0.41 o                         
   1   5  10          7.75          9.71         0.80 o                         
   2   5  10        367.47        379.51        10.56 o                         
   3   5  10        151.06        152.91        15.01 o                         
  -4   6  10         14.32         11.25         1.40 o                         
  -3   6  10        171.65        185.36         7.46 o                         
  -2   6  10         82.45         80.64         3.77 o                         
  -1   6  10         73.36         63.46         1.61 o                         
   0   6  10        201.53        178.07         3.12 o                         
   1   6  10        754.69        741.00        12.05 o                         
   2   6  10        186.95        186.40         4.42 o                         
   3   6  10          0.02          0.20         0.69 o                         
  -3   7  10         36.15         34.87         1.55 o                         
  -2   7  10        197.83        186.15         5.15 o                         
  -1   7  10         63.84         57.79         1.47 o                         
   0   7  10        184.69        189.09         3.94 o                         
   1   7  10        118.08        108.59         2.97 o                         
   2   7  10         85.60         84.50         2.97 o                         
   3   7  10          0.15          0.49         0.82 o                         
  -3   8  10         65.54         64.15         1.84 o                         
  -2   8  10          0.50         -0.11         0.91 o                         
  -1   8  10        719.17        735.10        12.13 o                         
   0   8  10        252.06        225.21         4.61 o                         
   1   8  10        274.07        275.40         6.73 o                         
   2   8  10         25.37         22.92         1.53 o                         
   3   8  10         56.13         55.31         3.48 o                         
  -3   9  10         11.61         11.56         0.89 o                         
  -2   9  10         59.07         54.54         2.07 o                         
  -1   9  10        200.23        166.71         3.42 o                         
   0   9  10        234.50        236.73         4.57 o                         
   1   9  10          1.83          0.94         0.69 o                         
   2   9  10        184.87        188.57         5.03 o                         
   3   9  10         18.35         19.60         2.03 o                         
  -3  10  10          2.47          0.46         0.75 o                         
  -2  10  10         21.73         11.73         2.12 o                         
  -1  10  10        399.04        381.35        10.52 o                         
   0  10  10          0.06          1.25         0.72 o                         
   1  10  10          0.55          0.89         0.73 o                         
   2  10  10        426.05        431.54        11.76 o                         
   3  10  10          0.32         -1.21         1.21 o                         
  -3  11  10          4.77          4.95         0.73 o                         
  -2  11  10          1.10          0.27         1.02 o                         
  -1  11  10          7.44          8.36         1.06 o                         
   0  11  10        401.46        378.71         7.82 o                         
   1  11  10         15.43         15.05         1.33 o                         
   2  11  10        331.76        343.19         7.81 o                         
   3  11  10         17.14         16.70         1.50 o                         
  -2  12  10         31.75         29.45         1.55 o                         
  -1  12  10         13.86         11.15         2.12 o                         
   0  12  10          2.54          4.12         1.06 o                         
   1  12  10        250.22        264.14        11.20 o                         
   2  12  10          1.57          1.55         0.72 o                         
  -2  13  10          1.95          4.54         1.16 o                         
  -1  13  10          0.84          0.20         0.82 o                         
   0  13  10          0.00         -0.29         0.84 o                         
   1  13  10         42.64         42.40         1.94 o                         
   2  13  10         10.31         12.72         1.16 o                         
  -2  14  10          3.36          4.15         1.40 o                         
  -1  14  10         19.72         17.11         1.43 o                         
   0  14  10          1.46          0.25         0.66 o                         
   1  14  10          4.28          5.79         1.40 o                         
   2  14  10         58.42         69.04         3.23 o                         
  -1  15  10          0.02         -0.43         0.82 o                         
   0  15  10          0.94          2.17         0.97 o                         
   1  15  10         10.34         12.86         1.04 o                         
   0  16  10         79.03         64.75         2.27 o                         
  -4   1  11          0.00         -0.49         0.49 o                         
  -3   1  11         34.59         32.86         2.90 o                         
  -2   1  11        210.10        189.48         4.92 o                         
  -1   1  11        281.73        304.26         6.05 o                         
   0   1  11        621.94        703.70         7.94 o                         
   1   1  11          0.52          0.74         0.54 o                         
   2   1  11          0.14          0.22         0.62 o                         
   3   1  11         26.32         26.89         2.99 o                         
   4   1  11        126.10        115.68         4.97 o                         
  -4   2  11         28.84         30.90         2.22 o                         
  -3   2  11         50.13         44.56         2.70 o                         
  -2   2  11        184.76        158.92         5.41 o                         
  -1   2  11         76.96         64.25         1.77 o                         
   0   2  11        127.33        142.03         2.29 o                         
   1   2  11         46.76         50.30         1.32 o                         
   2   2  11         56.90         59.27         1.79 o                         
   3   2  11          4.39          4.75         1.76 o                         
   4   2  11         71.68         73.58         3.48 o                         
  -4   3  11         26.20         26.07         2.03 o                         
  -3   3  11          0.43          2.03         1.45 o                         
  -2   3  11        890.92        803.87        20.55 o                         
  -1   3  11          5.59          7.61         0.66 o                         
   0   3  11         13.44          9.62         0.55 o                         
   1   3  11         97.67         96.26         2.09 o                         
   2   3  11        530.34        557.62         8.10 o                         
   3   3  11         41.87         42.66         2.04 o                         
   4   3  11         45.49         47.65         2.46 o                         
  -4   4  11          3.15          5.07         1.06 o                         
  -3   4  11        671.11        648.23        16.86 o                         
  -2   4  11        121.00        118.48         3.83 o                         
  -1   4  11          1.23          1.82         0.51 o                         
   0   4  11         30.31         29.80         0.90 o                         
   1   4  11          7.04          5.58         0.61 o                         
   2   4  11        124.15        132.37         5.72 o                         
   3   4  11        217.94        206.28         4.63 o                         
  -4   5  11         59.45         56.97         2.85 o                         
  -3   5  11         31.16         30.76         7.72 o                         
  -2   5  11          8.52         10.46         0.95 o                         
  -1   5  11        279.91        274.52         4.39 o                         
   0   5  11        397.68        400.94         6.36 o                         
   1   5  11        421.28        393.82         6.93 o                         
   2   5  11         24.25         23.45         1.42 o                         
   3   5  11          1.05          1.37         0.76 o                         
  -3   6  11         60.61         59.52         2.89 o                         
  -2   6  11          6.69          7.25         1.13 o                         
  -1   6  11          8.02          7.67         0.77 o                         
   0   6  11         44.68         44.50         1.47 o                         
   1   6  11        160.00        148.48         3.33 o                         
   2   6  11         10.46          9.32         1.69 o                         
   3   6  11          0.46          1.83         0.92 o                         
  -3   7  11         20.04         18.41         1.12 o                         
  -2   7  11        181.59        176.67         4.96 o                         
  -1   7  11         13.19         11.52         0.98 o                         
   0   7  11         50.85         47.97         2.76 o                         
   1   7  11        396.27        389.24         6.92 o                         
   2   7  11        121.68        117.66         3.56 o                         
   3   7  11          2.73          1.80         0.89 o                         
  -3   8  11         20.12         24.56         1.20 o                         
  -2   8  11        250.25        223.08         5.85 o                         
  -1   8  11        251.54        263.94         5.18 o                         
   0   8  11          0.02         -0.93         0.93 o                         
   1   8  11          6.57          8.23         0.91 o                         
   2   8  11         43.72         44.41         1.96 o                         
   3   8  11        150.19        142.33         4.51 o                         
  -3   9  11          2.69          3.76         1.40 o                         
  -2   9  11         31.18         20.66         2.56 o                         
  -1   9  11          1.24          0.28         0.85 o                         
   0   9  11        483.92        456.24        14.60 o                         
   1   9  11         77.33         73.34         2.55 o                         
   2   9  11         89.22         88.38         3.58 o                         
   3   9  11         64.59         67.58         2.54 o                         
  -3  10  11          5.56          4.35         1.06 o                         
  -2  10  11         60.47         59.20         2.85 o                         
  -1  10  11        275.72        253.85         7.97 o                         
   0  10  11          2.21          2.12         0.95 o                         
   1  10  11        835.86        857.40        15.45 o                         
   2  10  11         48.71         52.15         2.10 o                         
   3  10  11         11.57         10.91         1.30 o                         
  -2  11  11         83.69         77.25         2.36 o                         
  -1  11  11         24.57         19.75         2.70 o                         
   0  11  11        218.40        225.68         5.92 o                         
   1  11  11          0.04          0.39         1.35 o                         
   2  11  11         13.36         14.57         1.11 o                         
  -2  12  11          1.45          1.51         0.88 o                         
  -1  12  11          4.24          3.43         0.96 o                         
   0  12  11         10.34         11.93         2.17 o                         
   1  12  11        159.81        162.63         5.28 o                         
   2  12  11         17.06         20.17         1.43 o                         
  -2  13  11          8.35          3.28         1.01 o                         
  -1  13  11          0.00          0.50         0.93 o                         
   0  13  11        121.64        127.97        10.28 o                         
   1  13  11         59.24         60.54         3.81 o                         
   2  13  11          2.65          2.56         1.01 o                         
  -1  14  11          0.09          1.01         0.92 o                         
   0  14  11          2.56          4.97         1.26 o                         
   1  14  11         36.70         32.11         2.46 o                         
  -1  15  11          1.57          3.96         0.92 o                         
   0  15  11         19.27         20.52         1.74 o                         
  -3   0  12        219.37        206.28         6.44 o                         
  -2   0  12          0.71          1.28         1.93 o                         
  -1   0  12        416.22        432.01        16.85 o                         
   0   0  12         46.53         55.92         1.71 o                         
   1   0  12          0.10         -0.71         0.79 o                         
   2   0  12         80.85         94.14         2.92 o                         
   3   0  12         10.39          8.21         1.23 o                         
  -4   1  12          1.65          1.30         0.77 o                         
  -3   1  12         65.88         61.78         2.45 o                         
  -2   1  12          1.31          1.72         0.87 o                         
  -1   1  12          0.82          0.55         0.61 o                         
   0   1  12         83.77         87.64         1.65 o                         
   1   1  12        232.29        257.92         4.55 o                         
   2   1  12         24.89         20.52         1.14 o                         
   3   1  12        123.05        115.52         3.17 o                         
  -4   2  12          5.14          3.38         0.87 o                         
  -3   2  12         16.28         14.59         2.25 o                         
  -2   2  12         13.38          9.18         1.47 o                         
  -1   2  12        525.37        543.83         9.11 o                         
   0   2  12          9.32          9.86         0.55 o                         
   1   2  12          0.03         -0.15         0.52 o                         
   2   2  12        375.59        384.04         5.21 o                         
   3   2  12          6.23          5.21         0.92 o                         
  -4   3  12          0.09         -0.68         0.72 o                         
  -3   3  12         78.61         75.76         3.74 o                         
  -2   3  12        977.75        918.45        19.00 o                         
  -1   3  12         65.98         75.26         1.65 o                         
   0   3  12        307.36        318.33         5.43 o                         
   1   3  12        533.58        562.64         8.07 o                         
   2   3  12        228.16        235.40         4.34 o                         
   3   3  12          1.82          1.66         0.63 o                         
  -3   4  12          9.33          7.22         1.24 o                         
  -2   4  12         66.35         54.18         2.04 o                         
  -1   4  12        125.23        135.44         2.62 o                         
   0   4  12          0.45          0.65         0.43 o                         
   1   4  12        294.93        301.75         5.14 o                         
   2   4  12         27.97         26.53         1.85 o                         
   3   4  12        188.14        180.97         4.60 o                         
  -3   5  12          3.68          3.46         1.33 o                         
  -2   5  12         17.55         11.09         1.36 o                         
  -1   5  12        764.16        763.68        11.39 o                         
   0   5  12        108.36        105.25         2.16 o                         
   1   5  12         27.14         26.93         1.27 o                         
   2   5  12         21.20         21.25         1.73 o                         
   3   5  12        135.46        129.79         4.38 o                         
  -3   6  12          7.42          6.01         1.02 o                         
  -2   6  12         45.08         42.89         2.34 o                         
  -1   6  12          0.84          2.23         0.60 o                         
   0   6  12        579.33        589.52        16.51 o                         
   1   6  12        304.56        304.42         5.13 o                         
   2   6  12        317.24        289.95         7.13 o                         
   3   6  12         10.82          9.67         1.14 o                         
  -3   7  12         12.13         13.44         1.04 o                         
  -2   7  12          2.64          1.71         0.69 o                         
  -1   7  12        241.31        226.34         4.21 o                         
   0   7  12         22.20         23.88         1.91 o                         
   1   7  12        366.40        387.86         7.21 o                         
   2   7  12         52.40         47.77         2.57 o                         
   3   7  12          6.23          6.65         0.99 o                         
  -3   8  12         12.72          9.43         0.85 o                         
  -2   8  12          7.26          8.71         1.14 o                         
  -1   8  12        347.78        352.55         7.33 o                         
   0   8  12       2005.21       2008.82        48.58 o                         
   1   8  12        290.40        280.33         5.91 o                         
   2   8  12         36.54         34.17         2.05 o                         
   3   8  12         26.27         31.02         1.64 o                         
  -3   9  12         87.63         91.87         3.05 o                         
  -2   9  12          8.44          9.97         0.79 o                         
  -1   9  12         28.25         27.31         2.52 o                         
   0   9  12        308.07        291.96        17.57 o                         
   1   9  12        133.71        135.50         3.47 o                         
   2   9  12          0.13          0.01         0.85 o                         
   3   9  12         70.88         57.31         2.99 o                         
  -3  10  12         19.06         16.66         1.40 o                         
  -2  10  12         16.54         22.68         1.93 o                         
  -1  10  12         35.79         42.38         2.87 o                         
   0  10  12        212.93        223.83         7.13 o                         
   1  10  12         86.36        102.11         5.70 o                         
   2  10  12          0.06          0.23         0.85 o                         
   3  10  12        144.43        128.28         5.07 o                         
  -2  11  12        104.80        102.52         9.05 o                         
  -1  11  12         41.66         42.73         2.09 o                         
   0  11  12         66.37         62.09         4.35 o                         
   1  11  12        151.84        143.15         4.93 o                         
   2  11  12          2.71          1.45         1.11 o                         
  -2  12  12         52.64         47.60         2.90 o                         
  -1  12  12         16.14         16.75         1.31 o                         
   0  12  12          0.14          0.90         0.94 o                         
   1  12  12          0.82          1.11         0.87 o                         
   2  12  12        229.92        240.96         9.37 o                         
  -2  13  12         14.60         11.49         1.21 o                         
  -1  13  12          0.14         -0.92         1.01 o                         
   0  13  12          0.08          0.00         0.62 o                         
   1  13  12          3.80          2.22         1.06 o                         
   2  13  12         20.13         15.84         1.35 o                         
  -1  14  12          0.49         -0.10         0.77 o                         
   0  14  12         12.10          9.70         1.35 o                         
   1  14  12          5.81          6.92         0.80 o                         
  -3   1  13         21.90         21.00         1.15 o                         
  -2   1  13        131.37        128.44         3.43 o                         
  -1   1  13        514.43        536.12        10.26 o                         
   0   1  13         94.57        100.16         1.86 o                         
   1   1  13        201.50        212.09         4.77 o                         
   2   1  13          3.04          3.30         0.80 o                         
   3   1  13          1.48          1.86         0.64 o                         
  -3   2  13         58.50         56.14         1.87 o                         
  -2   2  13          3.87          2.64         0.99 o                         
  -1   2  13        366.36        358.61         6.53 o                         
   0   2  13        392.26        413.20         5.98 o                         
   1   2  13          6.57          7.32         0.88 o                         
   2   2  13         17.67         16.68         1.15 o                         
   3   2  13          9.40          9.48         0.92 o                         
  -3   3  13          4.37          7.34         1.06 o                         
  -2   3  13         59.53         53.02         5.55 o                         
  -1   3  13       1575.82       1607.36        24.60 o                         
   0   3  13          9.34          7.54         0.60 o                         
   1   3  13         10.18         10.82         1.01 o                         
   2   3  13         71.72         70.60         2.45 o                         
   3   3  13         73.66         68.50         2.09 o                         
  -3   4  13          3.38          2.10         0.75 o                         
  -2   4  13        897.09        865.50        21.75 o                         
  -1   4  13         65.01         58.43         1.59 o                         
   0   4  13         26.25         25.62         1.01 o                         
   1   4  13         28.85         31.11         1.90 o                         
   2   4  13          0.80          1.30         0.84 o                         
   3   4  13          7.85          6.47         0.84 o                         
  -3   5  13         32.76         33.91         1.53 o                         
  -2   5  13         11.60         11.70         0.96 o                         
  -1   5  13        348.43        331.29         5.17 o                         
   0   5  13        650.53        657.54        10.81 o                         
   1   5  13        130.35        129.78         3.07 o                         
   2   5  13          2.17          1.64         0.82 o                         
   3   5  13         87.45         80.33         9.82 o                         
  -3   6  13          3.55          6.15         0.79 o                         
  -2   6  13        206.60        187.74         5.18 o                         
  -1   6  13          6.87          5.75         0.67 o                         
   0   6  13         56.00         54.70         2.75 o                         
   1   6  13        109.01         99.99         2.52 o                         
   2   6  13         55.92         48.82         2.51 o                         
   3   6  13         63.71         59.37         4.49 o                         
  -3   7  13          9.78          8.14         0.67 o                         
  -2   7  13          9.48         10.89         1.49 o                         
  -1   7  13         58.82         47.76         2.78 o                         
   0   7  13         63.29         59.46         3.00 o                         
   1   7  13         21.44         22.36         1.47 o                         
   2   7  13         66.96         63.02         2.82 o                         
   3   7  13         18.81         17.74         2.63 o                         
  -3   8  13          4.05          3.43         0.58 o                         
  -2   8  13          0.81          0.09         0.66 o                         
  -1   8  13        371.68        362.07        21.73 o                         
   0   8  13         95.99        103.11         4.18 o                         
   1   8  13          1.92          2.00         0.82 o                         
   2   8  13          0.02          0.67         0.71 o                         
   3   8  13          7.51          8.06         1.16 o                         
  -3   9  13         91.59         94.72         4.15 o                         
  -2   9  13         22.01         21.39         1.35 o                         
  -1   9  13          6.67         10.22         1.46 o                         
   0   9  13          8.70          6.71         1.42 o                         
   1   9  13        441.27        448.42        17.28 o                         
   2   9  13          1.58          1.73         0.85 o                         
  -2  10  13         86.65         77.03         3.65 o                         
  -1  10  13         72.78         78.65         5.07 o                         
   0  10  13        134.73        117.51         6.42 o                         
   1  10  13        115.10        117.90         4.32 o                         
   2  10  13        492.85        514.03        18.73 o                         
  -2  11  13         59.94         62.18         3.48 o                         
  -1  11  13        200.25        175.73        12.94 o                         
   0  11  13          3.36          5.14         1.10 o                         
   1  11  13         84.42         86.95         4.88 o                         
   2  11  13          2.52          4.92         1.21 o                         
  -2  12  13         10.25         12.50         1.30 o                         
  -1  12  13          3.76          4.20         1.26 o                         
   0  12  13          2.29          1.67         0.64 o                         
   1  12  13          8.58          8.88         1.54 o                         
   2  12  13         75.37         79.47         3.67 o                         
  -1  13  13         30.21         27.66         2.12 o                         
   0  13  13         10.38         14.08         1.18 o                         
   1  13  13         73.04         89.66         4.30 o                         
  -1  14  13         14.36         16.51         0.94 o                         
   0  14  13          0.14          0.58         0.77 o                         
   1  14  13         10.31         11.06         1.11 o                         
  -3   0  14        346.50        357.79         9.78 o                         
  -2   0  14        354.94        356.50        14.63 o                         
  -1   0  14         29.95         27.43         1.75 o                         
   0   0  14         89.90        114.68         3.15 o                         
   1   0  14          8.93         14.05         1.44 o                         
   2   0  14          3.44          2.86         1.19 o                         
   3   0  14         25.39         22.11         2.37 o                         
  -3   1  14         18.64         20.23         0.99 o                         
  -2   1  14         39.05         34.59         1.93 o                         
  -1   1  14         14.31         14.67         1.15 o                         
   0   1  14          4.18          5.08         0.65 o                         
   1   1  14         54.39         62.47         1.64 o                         
   2   1  14         94.94         85.47         2.25 o                         
   3   1  14          1.79          0.61         1.14 o                         
  -3   2  14         93.61         94.08         2.47 o                         
  -2   2  14         93.08         89.93         3.59 o                         
  -1   2  14         30.85         27.44         1.25 o                         
   0   2  14        540.61        559.90         8.05 o                         
   1   2  14         48.34         38.19         1.29 o                         
   2   2  14          3.06          1.63         0.81 o                         
   3   2  14        222.89        205.67         5.05 o                         
  -3   3  14         54.73         55.12         1.73 o                         
  -2   3  14        486.29        472.92         9.18 o                         
  -1   3  14        660.99        661.33        11.07 o                         
   0   3  14          0.65          0.00         0.64 o                         
   1   3  14         14.33         16.44         1.09 o                         
   2   3  14        204.73        197.41         5.39 o                         
   3   3  14          6.17          4.41         1.01 o                         
  -3   4  14          1.39          1.28         0.82 o                         
  -2   4  14          5.64          4.30         0.83 o                         
  -1   4  14        192.46        190.73         3.41 o                         
   0   4  14         56.84         59.37         1.58 o                         
   1   4  14         12.40         10.27         1.05 o                         
   2   4  14        324.62        315.75         9.26 o                         
   3   4  14         57.59         50.52         3.60 o                         
  -3   5  14          7.65          6.63         0.79 o                         
  -2   5  14          0.23          0.49         0.69 o                         
  -1   5  14         15.27         11.38         1.09 o                         
   0   5  14        227.45        217.37         4.41 o                         
   1   5  14          0.88          1.73         0.92 o                         
   2   5  14         26.52         28.96         1.40 o                         
   3   5  14         24.89         24.11         1.50 o                         
  -3   6  14          0.32          1.04         0.55 o                         
  -2   6  14         49.27         46.28         2.51 o                         
  -1   6  14         11.73         11.91         1.07 o                         
   0   6  14          1.17          2.22         0.88 o                         
   1   6  14        224.95        220.68         7.75 o                         
   2   6  14         11.83         12.80         1.11 o                         
   3   6  14         34.51         28.65         1.50 o                         
  -3   7  14         51.27         54.03         7.19 o                         
  -2   7  14         37.39         40.31         1.41 o                         
  -1   7  14         13.75         11.58         1.59 o                         
   0   7  14        368.87        369.26        14.19 o                         
   1   7  14         45.92         45.62         3.57 o                         
   2   7  14         26.19         29.73         1.52 o                         
   3   7  14         11.07          9.85         1.26 o                         
  -3   8  14          5.26          3.48         0.82 o                         
  -2   8  14         31.94         30.84         1.60 o                         
  -1   8  14        309.45        306.04        12.89 o                         
   0   8  14        408.54        414.78        11.56 o                         
   1   8  14        699.36        725.55        26.31 o                         
   2   8  14          4.89          7.34         0.90 o                         
  -2   9  14        119.25        127.07         5.89 o                         
  -1   9  14         27.20         26.05         1.91 o                         
   0   9  14          4.78          4.83         1.64 o                         
   1   9  14        113.25        101.29         5.50 o                         
   2   9  14        276.10        296.20        21.39 o                         
  -2  10  14          0.07          0.10         0.92 o                         
  -1  10  14         13.28         17.08         4.10 o                         
   0  10  14         57.54         58.70         2.80 o                         
   1  10  14        253.88        271.10         7.78 o                         
   2  10  14         20.44         18.93         1.88 o                         
  -2  11  14         84.93         85.94         3.96 o                         
  -1  11  14        162.55        165.89         7.24 o                         
   0  11  14          0.52          2.09         0.69 o                         
   1  11  14        231.85        250.67        10.04 o                         
   2  11  14        100.73         85.12         3.91 o                         
  -1  12  14         19.39         14.10         1.59 o                         
   0  12  14          4.48          3.74         0.80 o                         
   1  12  14         20.52         20.99         1.69 o                         
  -1  13  14         40.23         43.69         2.61 o                         
   0  13  14          0.08          0.19         0.72 o                         
   1  13  14          0.31          0.92         0.77 o                         
  -3   1  15          0.12          0.33         0.52 o                         
  -2   1  15          1.16          2.13         1.07 o                         
  -1   1  15         63.73         62.62         1.88 o                         
   0   1  15        755.07        817.92        11.27 o                         
   1   1  15          4.45          1.74         0.86 o                         
   2   1  15         96.73         89.42         3.20 o                         
   3   1  15         11.05          8.71         1.06 o                         
  -3   2  15          0.12         -0.38         0.53 o                         
  -2   2  15        186.78        189.10         6.32 o                         
  -1   2  15         18.05         19.68         1.34 o                         
   0   2  15        105.17        104.66         2.72 o                         
   1   2  15        602.97        608.72        17.36 o                         
   2   2  15          2.24          1.69         0.81 o                         
   3   2  15          2.29          2.03         1.16 o                         
  -3   3  15        166.26        180.70         5.36 o                         
  -2   3  15          9.83         11.91         1.19 o                         
  -1   3  15          1.20          0.23         0.81 o                         
   0   3  15        845.41        926.03        16.86 o                         
   1   3  15          2.90          2.35         0.98 o                         
   2   3  15         31.37         29.84         1.47 o                         
   3   3  15          1.27          1.69         1.06 o                         
  -3   4  15          7.12          7.89         0.95 o                         
  -2   4  15          4.07          2.28         0.62 o                         
  -1   4  15       1088.05       1084.26        19.29 o                         
   0   4  15         24.79         23.22         1.61 o                         
   1   4  15          0.35          1.01         0.80 o                         
   2   4  15         28.33         25.97         1.69 o                         
   3   4  15         49.04         45.14         2.70 o                         
  -3   5  15         22.65         19.73         1.71 o                         
  -2   5  15          6.20          2.70         0.56 o                         
  -1   5  15         50.18         50.85         1.98 o                         
   0   5  15        189.80        175.22         4.61 o                         
   1   5  15         18.45         17.05         1.08 o                         
   2   5  15         11.51         10.31         0.90 o                         
   3   5  15         33.61         29.89         2.08 o                         
  -3   6  15          2.26          4.06         1.01 o                         
  -2   6  15         19.92         24.45         1.08 o                         
  -1   6  15        153.44        136.61         5.87 o                         
   0   6  15          4.04          3.87         1.09 o                         
   1   6  15         36.55         36.86         2.31 o                         
   2   6  15          8.43          9.94         0.87 o                         
  -2   7  15          0.23          1.01         0.60 o                         
  -1   7  15         68.11         70.49         4.63 o                         
   0   7  15        122.13        121.23         6.37 o                         
   1   7  15          2.98          4.26         1.18 o                         
   2   7  15         11.04          9.92         0.81 o                         
  -2   8  15         48.45         49.53         3.14 o                         
  -1   8  15          2.60          2.17         0.97 o                         
   0   8  15        164.02        146.34         7.24 o                         
   1   8  15          5.59          9.08         1.28 o                         
   2   8  15         23.27         23.76         1.52 o                         
  -2   9  15         51.67         61.03         3.33 o                         
  -1   9  15         59.21         52.34         3.52 o                         
   0   9  15          7.11          9.62         1.00 o                         
   1   9  15         13.40         13.47         1.41 o                         
   2   9  15        324.42        344.51         8.52 o                         
  -2  10  15        226.74        245.12         9.17 o                         
  -1  10  15         39.69         32.73         2.51 o                         
   0  10  15          0.33         -0.23         0.64 o                         
   1  10  15         85.09         79.95         4.44 o                         
   2  10  15         20.50         21.19         1.64 o                         
  -1  11  15         21.50         16.90         1.74 o                         
   0  11  15         30.74         18.36         1.30 o                         
   1  11  15         28.43         33.89         2.46 o                         
  -1  12  15         10.56         13.07         0.89 o                         
   0  12  15          0.01         -0.10         0.77 o                         
   1  12  15          0.38          1.21         0.77 o                         
  -3   0  16        589.81        680.31        16.71 o                         
  -2   0  16         63.49         52.87         2.39 o                         
  -1   0  16          0.30         -0.25         0.90 o                         
   0   0  16        129.97        116.04         3.77 o                         
   1   0  16          0.59          0.67         0.87 o                         
   2   0  16          0.64          0.40         1.06 o                         
  -3   1  16         41.90         47.74         1.60 o                         
  -2   1  16          1.42          2.02         0.56 o                         
  -1   1  16          6.64          5.89         0.75 o                         
   0   1  16         82.97         78.40         2.30 o                         
   1   1  16          0.77          0.56         0.63 o                         
   2   1  16          4.44          2.75         0.72 o                         
   3   1  16        103.14         89.95         4.15 o                         
  -3   2  16          0.08         -0.01         0.48 o                         
  -2   2  16         50.49         48.11         1.62 o                         
  -1   2  16         12.62         11.64         0.89 o                         
   0   2  16        262.61        262.52        10.45 o                         
   1   2  16        506.98        499.44         9.45 o                         
   2   2  16         39.06         30.02         1.58 o                         
   3   2  16          2.35          0.72         0.87 o                         
  -3   3  16          0.67          0.31         0.58 o                         
  -2   3  16        114.49        121.15         2.78 o                         
  -1   3  16        382.63        388.21         7.84 o                         
   0   3  16        100.47         96.57         2.60 o                         
   1   3  16          0.12         -0.50         0.77 o                         
   2   3  16         37.71         36.57         1.56 o                         
  -3   4  16         11.89          9.48         0.82 o                         
  -2   4  16          0.42         -0.56         0.56 o                         
  -1   4  16          0.29          0.58         1.21 o                         
   0   4  16        121.55        126.34         4.28 o                         
   1   4  16          2.55          1.33         1.02 o                         
   2   4  16          0.00          0.99         0.65 o                         
  -2   5  16         30.64         25.18         1.31 o                         
  -1   5  16         22.22         17.77         0.98 o                         
   0   5  16        159.96        164.92         8.30 o                         
   1   5  16          7.62          8.48         1.30 o                         
   2   5  16          0.00         -0.10         0.70 o                         
  -2   6  16          5.59          3.57         0.59 o                         
  -1   6  16        114.60        112.87         7.36 o                         
   0   6  16          4.97          4.63         1.54 o                         
   1   6  16        137.66        139.28         4.54 o                         
   2   6  16          1.45          1.37         0.69 o                         
  -2   7  16         51.15         56.39         3.23 o                         
  -1   7  16         11.03         13.13         1.88 o                         
   0   7  16         12.72         10.36         1.24 o                         
   1   7  16         52.62         50.52         2.40 o                         
   2   7  16          4.71          4.58         0.59 o                         
  -2   8  16          3.16          2.51         0.92 o                         
  -1   8  16         32.42         28.58         2.41 o                         
   0   8  16         80.96         77.23         3.39 o                         
   1   8  16          0.42          0.46         0.85 o                         
   2   8  16         60.00         50.83         1.88 o                         
  -2   9  16          0.76          1.30         0.77 o                         
  -1   9  16        108.17        100.57         4.88 o                         
   0   9  16          0.32          0.96         0.65 o                         
   1   9  16         68.71         81.93         4.44 o                         
  -1  10  16         39.32         50.21         2.90 o                         
   0  10  16         18.80         15.26         1.74 o                         
   1  10  16         10.17         10.43         1.45 o                         
  -1  11  16         67.61         67.25         3.23 o                         
   0  11  16         11.16         13.86         1.64 o                         
   1  11  16         24.31         20.47         1.64 o                         
  -2   1  17         15.12         19.75         0.91 o                         
  -1   1  17         60.78         55.10         2.04 o                         
   0   1  17         35.59         39.29         2.05 o                         
   1   1  17        637.61        582.85        15.74 o                         
   2   1  17          4.11          2.84         0.77 o                         
  -2   2  17          8.64         11.12         0.72 o                         
  -1   2  17         40.44         38.84         1.67 o                         
   0   2  17        142.39        157.09         5.58 o                         
   1   2  17         16.32         17.48         1.51 o                         
   2   2  17        351.34        303.75         9.49 o                         
  -2   3  17         35.73         37.88         1.29 o                         
  -1   3  17         79.44         70.65         2.24 o                         
   0   3  17        104.92        107.28         5.99 o                         
   1   3  17        325.22        322.08        10.89 o                         
   2   3  17          8.34          8.84         0.83 o                         
  -2   4  17          0.08          0.41         0.58 o                         
  -1   4  17          6.48          5.10         0.86 o                         
   0   4  17        605.81        564.63        49.49 o                         
   1   4  17         69.72         69.78         2.43 o                         
   2   4  17         27.46         26.04         1.36 o                         
  -2   5  17         25.11         20.55         1.05 o                         
  -1   5  17          1.17          1.26         1.16 o                         
   0   5  17         64.27         72.19         3.52 o                         
   1   5  17          0.22          0.30         0.58 o                         
   2   5  17         17.05         18.63         1.67 o                         
  -2   6  17          1.13          0.43         0.54 o                         
  -1   6  17          9.23         11.15         1.59 o                         
   0   6  17        133.89        140.89         4.92 o                         
   1   6  17         26.70         28.14         1.76 o                         
   2   6  17          9.93         10.50         0.99 o                         
  -2   7  17          2.52          2.03         0.72 o                         
  -1   7  17          0.38          0.72         0.97 o                         
   0   7  17         13.18         11.89         1.36 o                         
   1   7  17        292.19        331.15        12.94 o                         
  -1   8  17         18.00         16.22         1.64 o                         
   0   8  17         10.21         11.83         1.24 o                         
   1   8  17         39.74         41.38         2.32 o                         
  -1   9  17         40.81         42.44         2.46 o                         
   0   9  17          2.13          1.06         0.72 o                         
   1   9  17          2.57          2.13         0.97 o                         
  -1  10  17        138.96        145.54        12.38 o                         
   0  10  17          0.02          0.10         0.97 o                         
  -2   0  18         94.71        120.53         3.98 o                         
  -1   0  18         75.98         92.74         4.35 o                         
   0   0  18         51.93         43.09         2.47 o                         
   1   0  18          0.03         -1.59         1.59 o                         
   2   0  18          5.55          4.38         0.94 o                         
  -2   1  18         12.07         13.97         0.85 o                         
  -1   1  18          3.21          3.18         0.72 o                         
   0   1  18          3.70          2.07         0.67 o                         
   1   1  18        101.93         80.79         3.50 o                         
   2   1  18          0.44         -0.19         0.65 o                         
  -2   2  18         97.78        113.66         3.04 o                         
  -1   2  18          5.82          7.30         0.81 o                         
   0   2  18          0.01         -0.21         0.62 o                         
   1   2  18        212.86        208.49         6.08 o                         
   2   2  18        102.23         83.90         2.97 o                         
  -2   3  18          2.63          2.38         0.50 o                         
  -1   3  18         11.67         11.89         1.70 o                         
   0   3  18        194.52        196.14         4.31 o                         
   1   3  18         24.06         28.53         1.89 o                         
   2   3  18         33.21         37.88         2.03 o                         
  -2   4  18         26.82         24.17         1.33 o                         
  -1   4  18          2.09          0.99         0.83 o                         
   0   4  18          5.55          4.86         1.14 o                         
   1   4  18         77.01         85.30         3.36 o                         
   2   4  18         35.07         37.69         1.67 o                         
  -2   5  18         85.82         92.65         4.20 o                         
  -1   5  18          0.01          0.14         1.16 o                         
   0   5  18        174.03        177.42         5.63 o                         
   1   5  18        201.20        223.40         5.31 o                         
   2   5  18          3.53          4.15         1.01 o                         
  -2   6  18          0.11          0.05         0.72 o                         
  -1   6  18          5.36          5.70         1.45 o                         
   0   6  18         30.47         31.59         1.89 o                         
   1   6  18         95.10        107.91         3.77 o                         
  -1   7  18         44.39         57.60         3.38 o                         
   0   7  18         25.70         31.08         4.22 o                         
   1   7  18         13.01         16.04         2.08 o                         
  -1   8  18          7.58          6.81         1.21 o                         
   0   8  18         37.10         38.21         1.72 o                         
   1   8  18          1.74          2.32         0.97 o                         
  -2   1  19         18.04         23.75         1.79 o                         
  -1   1  19         32.68         39.42         3.57 o                         
   0   1  19         50.51         42.94         1.58 o                         
   1   1  19         61.93         64.59         8.88 o                         
   2   1  19        425.55        339.65        12.17 o                         
  -2   2  19         19.02         18.64         1.54 o                         
  -1   2  19         14.15         14.35         1.29 o                         
   0   2  19          3.37          3.56         0.84 o                         
   1   2  19         56.86         49.87         2.32 o                         
  -1   3  19          6.50          7.63         1.50 o                         
   0   3  19        104.05        103.08         3.02 o                         
   1   3  19         56.88         51.34         5.43 o                         
  -1   4  19          2.07          2.41         1.16 o                         
   0   4  19         28.88         32.84         2.06 o                         
   1   4  19        269.72        286.61         7.87 o                         
  -1   5  19         84.39         85.31         4.30 o                         
   0   5  19         48.06         58.21         1.99 o                         
   1   5  19        130.00        155.39         4.69 o                         
  -1   6  19          8.91          8.55         1.26 o                         
   0   6  19         24.65         31.70         1.34 o                         
   1   6  19        218.43        244.54         9.32 o                         
  -1   7  19          0.28          0.14         0.77 o                         
   0   7  19          8.55          9.47         1.16 o                         
   1   7  19          3.92          4.39         0.92 o                         
  -1   0  20         30.47         44.90         2.70 o                         
   0   0  20          1.22          0.53         1.11 o                         
   1   0  20          2.40          3.48         1.16 o                         
  -1   1  20          6.20          6.66         1.26 o                         
   0   1  20          0.54          2.12         1.16 o                         
   1   1  20         31.16         34.47         2.39 o                         
  -1   2  20        180.86        201.37         7.92 o                         
   0   2  20          0.12         -0.10         1.06 o                         
   1   2  20         91.57         98.59         4.59 o                         
  -1   3  20          8.71         11.39         1.35 o                         
   0   3  20          3.68          4.97         1.26 o                         
   1   3  20        153.54        172.31         6.90 o                         
  -1   4  20         23.45         19.70         1.64 o                         
   0   4  20         12.33         14.68         1.59 o                         
   1   4  20          0.78          1.01         0.87 o                         
  -1   5  20          6.08          7.58         1.01 o                         
   0   5  20         19.03         29.50         1.98 o                         
                                                                                
